# Supplementary material for: Refining the Camelus dromedarius Myostatin Gene Polymorphism through Worldwide Whole-Genome Sequencing
Source: Animals (Basel). 2022 Aug 14;12(16):2068. doi: 10.3390/ani12162068 (PMC9404819; doi:10.3390/ani12162068)
Supplement: Supplementary file 1 [file animals-12-02068-s001.zip › Table S1.xlsx]

## Sheet: Table S1
Country of origin	Sample ID*	Population ID	Coverage**
Algeria	VV_Drom1359_2	Rguibi	86.36
Algeria	VV_Drom1362	Azawad	20.83
Algeria	VV_Drom1363	Azawad	32.09
Algeria	VV_Drom1373_2	Rguibi	78.07
Algeria	VV_Drom1379_2	Azawad	79.26
Algeria	VV_Drom1398_2	Azawad	82.4
Algeria	VV_Drom1399	Sahraoui	39.31
Algeria	VV_Drom1410	Targui	19.11
Algeria	VV_Drom1416	Targui	30.72
Algeria	VV_Drom1418	Targui	36.07
Algeria	VV_Drom1422	Chambi	30.13
Algeria	VV_Drom1424	Chambi	30.11
Algeria	VV_Drom1426_2	Chambi	50.08
Algeria	VV_Drom1432	Naili	41.02
Algeria	VV_Drom1434	Naili	30.38
Algeria	VV_Drom1435_2	Naili	74.67
Algeria	VV_Drom1438	Naili	26
Algeria	VV_Drom1451_2	Targui	65.23
Algeria	VV_Drom1454	Targui	18.07
Chad	VV_Drom750	na	22.72
Chad	VV_Drom752	na	23.12
Chad	VV_Drom751	na	25.75
Ethiopia	VV_Drom1768_2	Borana	47.55
Ethiopia	VV_Drom1797_2	AfarnaKarayu	87.3
Ethiopia	VV_Drom1800	AfarnaKarayu	26.62
Iran	VV_Drom680	Ahwaz	29.41
Iran	VV_Drom692	Ahwaz	34.32
Iran	VV_Drom706	Ahwaz	32.32
Iran	VV_Drom710	Ahwaz	31.77
Iran	VV_Drom718	Moghan	33.4
Jordan	VV_Drom373	Aqaba	22.06
Jordan	VV_Drom385	Aqaba	29.08
Jordan	VV_Drom406	Irbid	23.93
Jordan	VV_Drom417	Irbid	25.81
Kenya	VV_Drom1	na	24.75
Kenya	VV_Drom10	na	32.33
Kenya	VV_Drom11	na	27.69
Kenya	VV_Drom15	na	24.92
Kenya	VV_Drom16	na	28.75
Kenya	VV_Drom18	na	26.8
Kenya	VV_Drom19	na	23.1
Kenya	VV_Drom2	na	23.66
Kenya	VV_Drom20	na	28.7
Kenya	VV_Drom21	na	27.52
Kenya	VV_Drom22	na	29.47
Kenya	VV_Drom3	na	29.37
Kenya	VV_Drom31	na	22.85
Kenya	VV_Drom32	na	25.71
Kenya	VV_Drom33	na	27.27
Kenya	VV_Drom34	na	28.46
Kenya	VV_Drom4	na	29.33
Kenya	VV_Drom5	na	27.53
Kenya	VV_Drom8	na	25.86
Kenya	VV_Drom9	na	28.79
Libya	VV_Drom119	na	21.89
Libya	VV_Drom121	na	26.27
Libya	VV_Drom139	na	28.16
Libya	VV_Drom140	na	27.77
Libya	VV_Drom142	na	25.21
Libya	VV_Drom143	na	25.54
Mauritania	VV_Drom1295	na	26.17
Mauritania	VV_Drom1297	na	23.82
Mauritania	VV_Drom1302	na	23.43
Mauritania	VV_Drom1307	na	26.34
Mauritania	VV_Drom1310	na	31.42
Mauritania	VV_Drom1320	na	27.64
Mauritania	VV_Drom1335	na	26.88
Mauritania	VV_Drom1338	na	24.77
Mauritania	VV_Drom1353	na	24.16
Morocco	VV_Drom1726	Guerzni	39.68
Morocco	VV_Drom1727	Marmouri	43.63
Morocco	VV_Drom1729	Marmouri	36.83
Morocco	VV_Drom1731	Khouari	36.31
Morocco	VV_Drom1733	Khouari	49.98
Morocco	VV_Drom1737	Guerzni	36.8
Morocco	VV_Drom1738	Marmouri	48.75
Morocco	VV_Drom1741	Khouari	26.01
Morocco	VV_Drom1742	Guerzni	31.32
Morocco	VV_Drom1746	Guerzni	41.27
Morocco	VV_Drom1748	Marmouri	39.71
Morocco	VV_Drom1749	Guerzni	35.63
Morocco	VV_Drom1750	Khouari	46.06
Morocco	VV_Drom1754	Locale	45.45
Morocco	VV_Drom1755	Locale	49.33
Morocco	VV_Drom1757	Locale	36.89
Morocco	VV_Drom1759	Locale	43.05
Morocco	VV_Drom1762	Locale	30.79
Morocco	VV_Drom1764	Marmouri	34.93
Morocco	VV_Drom1765	Khouari	41.05
Pakistan	VV_Drom732	Suleiman Mountainous Region	26.39
Pakistan	VV_Drom735	Kachi	23.45
Pakistan	VV_Drom741	Kachi	23.96
Pakistan	VV_Drom746	Sibi	20.34
Pakistan	VV_Drom749	Lehri	23.97
Pakistan	VV_Drom796	Kohi	26
Pakistan	VV_Drom803	Kohi	22.6
Pakistan	VV_Drom805	Kohi	26.02
Pakistan	VV_Drom808	Raigi	23.99
Pakistan	VV_Drom809	Raigi	25.71
Pakistan	VV_Drom947	Pahari	28.82
Pakistan	VV_Drom963	Bravi/Watni	24.96
Pakistan	VV_Drom975	Kharami	22.89
Qatar	VV_Drom357	Racing camel	21.59
Qatar	VV_Drom363	Racing camel	21.15
Qatar	VV_Drom367	Racing camel	28.17
Saudi Arabia	VV_Drom798A	na	23.6
Saudi Arabia	VV_Drom799A	na	26
Saudi Arabia	VV_Drom800A	na	24.08
South Sudan	VV_Drom53	na	30.1
Sudan	VV_Drom1693	na	24.6
Sudan	VV_Drom1696	na	27.8
Sudan	VV_Drom1697	na	23.1
Sudan	VV_Drom1711	na	26.49
Sudan	VV_Drom1714	na	23.45
Sudan	VV_Drom1715	na	24.48
Sudan	VV_Drom1719	na	25.19
Sudan	VV_Drom1720	na	21.4
Sudan	VV_Drom1721	na	23.92
Sudan	VV_Drom1722	na	21.95
Sudan	VV_Drom1724	na	26.47
Sudan	VV_Drom1725	na	26.19
Sudan	VV_Drom1810	na	21.2
Sudan	VV_Drom1815	na	24.04
Sudan	VV_Drom1819	na	24.7
Sudan	VV_Drom295	na	22.99
Syria	VV_Drom237	Palmyra	24.3
Syria	VV_Drom280	Gser ElnaHalabat	29.76
Syria	VV_Drom285	Palmyra	24.51
Syria	VV_Drom289	Palmyra	23.73
Tunisia	VV_Drom298	Bouchifa, Friguia Park	25.6
Tunisia	VV_Drom299	Bouchifa, Friguia Park	21.99
Tunisia	VV_Drom304	Bouchifa, Friguia Park	22.81
Tunisia	VV_Drom309	Bouchifa, Friguia Park	22.34
Tunisia	VV_Drom313	Bouchifa, Friguia Park	25.81
Tunisia	VV_Drom315	Bouchifa, Friguia Park	25.61
Tunisia	VV_Drom316	Bouchifa, Friguia Park	25.04
UAE	VV_Drom1458	na	30.22
UAE	VV_Drom1459	na	24.4
UAE	VV_Drom1462	na	18.36
UAE	VV_Drom1464	na	19.08
UAE	VV_Drom1468	na	23.03
UAE	VV_Drom1470	na	25.81
UAE	VV_Drom1481	na	22.96
UAE	VV_Drom1484	na	31.12
UAE	VV_Drom1485	na	23.64
UAE	VV_Drom1494	na	28.14
UAE	VV_Drom1505	na	25.79
UAE	VV_Drom1508	na	27.12
UAE	VV_Drom1511	na	24.2
UAE	VV_Drom1513	na	22.95
UAE	VV_Drom1526	na	24.19
UAE	VV_Drom1529	na	25.49
UAE	VV_Drom1536	na	28.95
UAE	VV_Drom1542	na	28.9
UAE	VV_Drom1544	na	25.98
UAE	VV_Drom1545	na	26.11
Yemen	VV_Drom40	na	27.75
Yemen	VV_Drom41	na	24.08
Yemen	VV_Drom42	na	23.08
Yemen	VV_Drom45	na	23.25
Yemen	VV_Drom46	na	28.3
*Individual identification codes of samples; **Coverage after Illumina NovaSeq sequencing
