# Supplementary material for: Refining the Camelus dromedarius Myostatin Gene Polymorphism through Worldwide Whole-Genome Sequencing
Source: Animals (Basel). 2022 Aug 14;12(16):2068. doi: 10.3390/ani12162068 (PMC9404819; doi:10.3390/ani12162068)
Supplement: Supplementary file 1 [file animals-12-02068-s001.zip › Table S10.xlsx]

## Sheet: Table S10
		ALLELE 1				ALLELE 2
INTRONIC VARIANTS		Name¹	Motif²	CV³		Name¹	Motif²	CV³
5var58465356		Fas ESS (ESS Site)	TTCGTA	-		IIE (ESS Site)	AATTTG	-
		-	-	-		IIE (ESS Site)	ATTTGT	-
		-	-	-		IIE (ESS Site)	TTGTAA	-
5var58465061		-	-	-		IIE (ESS Site)	ATGATT	-
		-	-	-		IIE (ESS Site)	TGATTA	-
5var58464911		PESS (ESS Site)	ATATTATT	-33.28		ESS_hnRNPA1 (ESS Site)	TATGAT	71.79
		PESS (ESS Site)	TATTATTT	-47.12		-	-	-
		PESS (ESS Site)	ATTATTTT	-41.64		-	-	-
		PESS (ESS Site)	TATTTTAT	-50.45		-	-	-
5var58464910		IIE (ESS Site)	ATATGT	-		IIE (ESS Site)	ATGATT	-
		PESS (ESS Site)	ATATGTTA	-34.84		PESS (ESS Site)	TTATTATT	-43
		PESS (ESS Site)	TATGTTAT	-40.7		-	-	-
		PESS (ESS Site)	ATGTTATT	-36		-	-	-
		PESS (ESS Site)	TATTTTAT	-50.45		-	-	-
		PESS (ESS Site)	ATTTTATT	-47.73		-	-	-
		IIE (ESS Site)	TTTTAT	-		-	-	-
		PESS (ESS Site)	TTTTATTA	-51.33		-	-	-
		IIE (ESS Site)	TTTATT	-		-	-	-
		PESS (ESS Site)	TTTATTAT	-53.18		-	-	-
		IIE (ESS Site)	TTATTA	-		-	-	-
		PESS (ESS Site)	TTATTATT	-43		-	-	-
		IIE (ESS Site)	TTCATG	-		-	-	-
		IIE (ESS Site)	TCATGG	-		-	-	-
5var58464775		Sironi_motif1 (ESS Site)	ACAGAGAA	68.93		Sironi_motif1 (ESS Site)	CAGAAGGC	60.18
		ESS_hnRNPA1 (ESS Site)	CAGAGA	73.7		-	-	-
		ESS_hnRNPA1 (ESS Site)	GAGAAG	66.32		-	-	-
5var58464463		-	-	-		Sironi_motif2 (ESS Site)	TTTGGTG	66.68
		-	-	-		IIE (ESS Site)	GGTGTT	-
		-	-	-		IIE (ESS Site)	GTGTTA	-
		-	-	-		Fas ESS (ESS Site)	GTGTTA	-
		-	-	-		IIE (ESS Site)	TGTTAA	-
		-	-	-		PESS (ESS Site)	TGTTAATT	-39.54
5var58464462		IIE (ESS Site)	TGGTAT	-		-	-	-
		IIE (ESS Site)	TTAATT	-		-	-	-
5var58464435		-	-	-		Sironi_motif3 (ESS Site)	CCTTTCAA	64.74
5var58464142		Fas ESS (ESS Site)	AGTAGG	-		-	-	-
		Sironi_motif2 (ESS Site)	AGTAGGT	66.45		-	-	-
		IIE (ESS Site)	GTAGGT	-		-	-	-
		Fas ESS (ESS Site)	GTAGGT	-		-	-	-
		Fas ESS (ESS Site)	TAGGTT	-		-	-	-
5var58464060		PESS (ESS Site)	TTTTTTTG	-71.81		-	-	-
		IIE (ESS Site)	TTTTTT	-		-	-	-
5var58463263		-	-	-		PESS (ESS Site)	TTTTTTTG	-71.81
		-	-	-		IIE (ESS Site)	TTTTTT	-
5var58463028		-	-	-		Fas ESS (ESS Site)	TTTAGG	-
		-	-	-		Fas ESS (ESS Site)	GGCTTA	-
5var58462745		IIE (ESS Site)	CATTTT	-		-	-	-
		IIE (ESS Site)	ATTTTA	-		-	-	-
		IIE (ESS Site)	TTTTAA	-		-	-	-
		PESS (ESS Site)	TTTTAAAA	-48.42		-	-	-
5var58462673		PESS (ESS Site)	AATTTATT	-39.11		-	-	-
		IIE (ESS Site)	ATTTAT	-		-	-	-
		PESS (ESS Site)	ATTTATTT	-59.72		-	-	-
		PESS (ESS Site)	TTTATTTA	-49.44		-	-	-
		PESS (ESS Site)	TTATTTAA	-42.12		-	-	-
		IIE (ESS Site)	TATTTA	-		-	-	-
		PESS (ESS Site)	TATTTAAT	-49.84		-	-	-
5var58462663		PESS (ESS Site)	TAATGTCA	-39.86		IIE (ESS Site)	AATGTG	-
		PESS (ESS Site)	GTCATATT	-30.63		IIE (ESS Site)	ATGTGA	-
		PESS (ESS Site)	TCATATTT	-37.82		IIE (ESS Site)	GTGATA	-
		-	-	-		IIE (ESS Site)	TGATAT	-
		-	-	-		IIE (ESS Site)	GATATT	-
5var58462253		Sironi_motif3 (ESS Site)	TATTCCTC	61.59		PESS (ESS Site)	ATGTATTT	-48.35
		-	-	-		IIE (ESS Site)	TTTCTC	-
		-	-	-		Sironi_motif3 (ESS Site)	TTTCTCAG	71.46
		-	-	-		Sironi_motif3 (ESS Site)	TCTCAGAT	63.65
5var58462060		Sironi_motif3 (ESS Site)	TATACCTA	64.88		-	-	-
5var58461531		ESS_hnRNPA1 (ESS Site)	CAGGAT	75.84		-	-	-
EXONIC VARIANTS		Name¹	Motif²	CV³		Name¹	Motif²	CV³
5var58465820		Sironi_motif3 (ESS Site)	TCCTCCAC	69.12		-	-	-
5var58463788		Sironi_motif3 (ESS Site)	CCGTCCAG	62.88		ESS_hnRNPA1 (ESS Site)	TACAGA	69.65
		Sironi_motif1 (ESS Site)	CCAGACTC	60.04		-	-	-
5var58461341		Sironi_motif3 (ESS Site)	TATCGCAC	71		IIE (ESS Site)	ATTATT	-
		-	-	-		IIE (ESS Site)	TTATTG	-
		-	-	-		IIE (ESS Site)	TATTGC	-
5var58461338		IIE (ESS Site)	ATTGCT	-		-	-	-
		IIE (ESS Site)	TTGCTC	-		-	-	-
5var58461332		-	-	-		ESS_hnRNPA1 (ESS Site)	TAAGAG	72.03
		-	-	-		Sironi_motif1 (ESS Site)	TAAGAGAT	76.8
		-	-	-		ESS_hnRNPA1 (ESS Site)	AAGAGA	73.7
		-	-	-		ESS_hnRNPA1 (ESS Site)	GAGATA	65.84
5var58461263		IIE (ESS Site)	ATCTTG	-		Sironi_motif3 (ESS Site)	ACTCACCT	61.07
5'UTR VARIANT		Name¹	Motif²	CV³		Name¹	Motif²	CV³
5var58466157		Sironi_motif3 (ESS Site)	TTTCCTTG	62.05		Sironi_motif2 (ESS Site)	TGCTTGG	63.08
		Fas ESS (ESS Site)	TTCCTT	-		Sironi_motif2 (ESS Site)	GCTTGGC	62.52
¹Type of ESSs identified. ²Sequence motif harboring the predicted ESSs signals. ³CV: consensus values.
