# Supplementary material for: Refining the Camelus dromedarius Myostatin Gene Polymorphism through Worldwide Whole-Genome Sequencing
Source: Animals (Basel). 2022 Aug 14;12(16):2068. doi: 10.3390/ani12162068 (PMC9404819; doi:10.3390/ani12162068)
Supplement: Supplementary file 1 [file animals-12-02068-s001.zip › Table S2.xlsx]

## Sheet: Table S2
Country of origin	Sample ID*	Instrument	WGS**	Bases***	Submitted by
USA	ERR1695771	Illumina HiSeq 2500	paired	40.62 G	University of Florida
USA	ERR1695772	Illumina HiSeq 2500	paired	34.92 G	University of Florida
USA	ERR1695822	Illumina HiSeq 2500	paired	39.73 G	University of Florida
USA	ERR1697181	Illumina HiSeq 2500	paired	34.66 G	University of Florida
Qatar	ERR1700762	Illumina HiSeq 2500	paired	35.29 G	University of Florida
Qatar	ERR1700763	Illumina HiSeq 2500	paired	34.87 G	University of Florida
Qatar	ERR1700764	Illumina HiSeq 2500	paired	37.38 G	University of Florida
Qatar	ERR1700765	Illumina HiSeq 2500	paired	39.66 G	University of Florida
Qatar	ERR1700766	Illumina HiSeq 2500	paired	36.35 G	University of Florida
Qatar	SRR1947230	Illumina HiSeq 2000	paired	38.97 G	Vetmeduni
Saudi Arabia	SRR1947231	Illumina HiSeq 2000	paired	33.01 G	Vetmeduni
Saudi Arabia	SRR1947232	Illumina HiSeq 2000	paired	38.41 G	Vetmeduni
Saudi Arabia	SRR1947233	Illumina HiSeq 2000	paired	37.44 G	Vetmeduni
Austria¹	SRR1947234	Illumina HiSeq 2000	paired	39.76 G	Vetmeduni
UAE	SRR1947235	Illumina HiSeq 2000	paired	38.59 G	Vetmeduni
Pakistan	SRR1947236	Illumina HiSeq 2000	paired	26.54 G	Vetmeduni
Kenya	SRR1947237	Illumina HiSeq 2000	paired	26.14 G	Vetmeduni
Sudan	SRR1947238	Illumina HiSeq 2000	paired	28.10 G	Vetmeduni
Iran	SRR6481367	Illumina HiSeq 2000	paired	42.5 G	University of Mohaghegh Ardabili
Iran	SRR6481369	Illumina HiSeq 2000	paired	41.9 G	University of Mohaghegh Ardabili
Iran	SRR6761093	Illumina HiSeq 2000	paired	45.6 G	University of Mohaghegh Ardabili
Iran	SRR6761094	Illumina HiSeq 2000	paired	46.4 G	University of Mohaghegh Ardabili
¹North African origin
*The individual identification codes of samples corresponds to the Sequence Read Archive (SRA) data unique identifier in NCBI; **Sequencing reads type; ***Coverage obtained from Next-Generation Sequencing.
