# Supplementary material for: Refining the Camelus dromedarius Myostatin Gene Polymorphism through Worldwide Whole-Genome Sequencing
Source: Animals (Basel). 2022 Aug 14;12(16):2068. doi: 10.3390/ani12162068 (PMC9404819; doi:10.3390/ani12162068)
Supplement: Supplementary file 1 [file animals-12-02068-s001.zip › Table S3_rev.xlsx]

## Sheet: Table S3
Variant name	Project ID¹	Chromosome Position²	Allele 1	Allele 2	MAF³	GENO⁴	Variant ID in Favia et al. (2019)	Features⁵
5var58454653	PRJEB55295	58454653	T	C	0.2715	0/82/69	-	Intergenic (Downstream)
5var58454661	PRJEB55295	58454661	G	A	0.5	0/2/0	-	Intergenic (Downstream)
5var58454817	PRJEB55295	58454817	A	G	0.5	0/2/0	-	Intergenic (Downstream)
5var58455061	PRJEB55295	58455061	A	G	0.4026	0/62/15	T75862C	Intergenic (Downstream)
5var58455078	PRJEB55295	58455078	T	C	0.2781	0/84/67	G75845A	Intergenic (Downstream)
5var58455182	PRJEB55295	58455182	A	G	0.5	0/2/0	-	Intergenic (Downstream)
5var58455388	PRJEB55295	58455388	GAA	GA	0.5	0/5/0	-	Intergenic (Downstream)
5var58455545	PRJEB55295	58455545	T	C	0.5	0/2/0	-	Intergenic (Downstream)
5var58455575	PRJEB55295	58455575	C	T	0.5	0/2/0	-	Intergenic (Downstream)
5var58455582	PRJEB55295	58455582	C	T	0.5	0/2/0	-	Intergenic (Downstream)
5var58455659	PRJEB55295	58455659	A	G	0.5	0/2/0	-	Intergenic (Downstream)
5var58455672	PRJEB55295	58455672	A	T	0.4535	0/39/4	-	Intergenic (Downstream)
5var58455785	PRJEB55295	58455785	A	AT	0.2671	0/78/68	-	Intergenic (Downstream)
5var58455939	PRJEB55295	58455939	A	T	0.5	0/2/0	-	Intergenic (Downstream)
5var58455971	PRJEB55295	58455971	A	T	0.5	0/7/0	-	Intergenic (Downstream)
5var58456306	PRJEB55295	58456306	C	T	0.5	0/2/0	-	Intergenic (Downstream)
5var58456826	PRJEB55295	58456826	A	G	0.5	0/2/0	-	Intergenic (Downstream)
5var58457035	PRJEB55295	58457035	G	C	0.5	0/2/0	-	Intergenic (Downstream)
5var58457125	PRJEB55295	58457125	T	A	0.5	0/2/0	-	Intergenic (Downstream)
5var58457275	PRJEB55295	58457275	G	A	0.5	0/1/0	-	Intergenic (Downstream)
5var58457655	PRJEB55295	58457655	G	A	0.5	0/2/0	-	Intergenic (Downstream)
5var58457787	PRJEB55295	58457787	T	G	0.4026	0/62/15	A73136C	Intergenic (Downstream)
5var58457898	PRJEB55295	58457898	T	A	0.5	0/2/0	-	Intergenic (Downstream)
5var58458048	PRJEB55295	58458048	G	T	0.5	0/2/0	-	Intergenic (Downstream)
5var58458186	PRJEB55295	58458186	T	C	0.5	0/2/0	-	Intergenic (Downstream)
5var58458397	PRJEB55295	58458397	T	C	0.399	0/79/20	A72526G	Intergenic (Downstream)
5var58458588	PRJEB55295	58458588	C	A	0.5	0/11/0	-	Intergenic (Downstream)
5var58458782	PRJEB55295	58458782	T	A	0.395	0/79/21	A72141T	Intergenic (Downstream)
5var58459609	PRJEB55295	58459609	CA	C	0.3882	0/59/17	-	Intergenic (Downstream)
5var58459847	PRJEB55295	58459847	T	C	0.5	0/2/0	-	Intergenic (Downstream)
5var58460090	PRJEB55295	58460090	A	C	0.5	0/1/0	-	Intergenic (Downstream)
5var58460443	PRJEB55295	58460443	G	A	0.5	0/2/0	-	Intergenic (Downstream)
5var58460465	PRJEB55295	58460465	G	A	0.5	0/2/0	-	Intergenic (Downstream)
5var58460658	PRJEB55295	58460658	G	A	0.5	0/2/0	-	Intergenic (Downstream)
5var58461263	PRJEB55295	58461263	A	G	0.5	0/2/0	-	Exonic (#3)
5var58461332	PRJEB55295	58461332	T	C	0.5	0/1/0	-	Exonic (#3)
5var58461338	PRJEB55295	58461338	A	T	0.5	0/1/0	-	Exonic (#3)
5var58461341	PRJEB55295	58461341	G	A	0.5	0/1/0	-	Exonic (#3)
5var58461531	PRJEB55295	58461531	C	G	0.5	0/2/0	-	Intronic (#2)
5var58462060	PRJEB55295	58462060	ATAT	A	0.5	0/2/0	-	Intronic (#2)
5var58462253	PRJEB55295	58462253	G	A	0.5	0/2/0	-	Intronic (#2)
5var58462540	PRJEB55295	58462540	A	G	0.5	0/2/0	-	Intronic (#2)
5var58462663	PRJEB55295	58462663	G	C	0.5	0/1/0	-	Intronic (#2)
5var58462673	PRJEB55295	58462673	A	G	0.3889	0/63/18	-	Intronic (#2)
5var58462745	PRJEB55295	58462745	TA	T	0.5	0/2/0	-	Intronic (#2)
5var58463028	PRJEB55295	58463028	G	C	0.5	0/2/0	-	Intronic (#2)
5var58463263	PRJEB55295	58463263	C	CA	0.5	0/2/0	-	Intronic (#2)
5var58463788	PRJEB55295	58463788	G	T	0.5	0/2/0	-	Exonic (#2)
5var58464060	PRJEB55295	58464060	CAA	CA	0.5	0/4/0	-	Intronic (#1)
5var58464142	PRJEB55295	58464142	A	G	0.5	0/2/0	-	Intronic (#1)
5var58464435	PRJEB55295	58464435	T	G	0.5	0/2/0	-	Intronic (#1)
5var58464462	PRJEB55295	58464462	A	G	0.2703	0/80/68	T66461C	Intronic (#1)
5var58464463	PRJEB55295	58464463	T	C	0.2687	0/79/68	A66460G	Intronic (#1)
5var58464775	PRJEB55295	58464775	C	G	0.3939	0/78/21	G66148C	Intronic (#1)
5var58464910	PRJEB55295	58464910	TAATAA	T	0.5	0/7/0	-	Intronic (#1)
5var58464911	PRJEB55295	58464911	A	C	0.5	0/7/0	-	Intronic (#1)
5var58464953	PRJEB55295	58464953	G	C	0.5	0/2/0	-	Intronic (#1)
5var58465061	PRJEB55295	58465061	G	A	0.5	0/7/0	-	Intronic (#1)
5var58465356	PRJEB55295	58465356	G	A	0.5	0/1/0	-	Intronic (#1)
5var58465820	PRJEB55295	58465820	T	C	0.5	0/2/0	-	Exonic (#1)
5var58466157	PRJEB55295	58466157	G	C	0.5	0/2/0	-	5' UTR
5var58466243	PRJEB55295	58466243	T	C	0.5	0/1/0	-	Intergenic (Upstream)
5var58466520	PRJEB55295	58466520	C	T	0.5	0/2/0	-	Intergenic (Upstream)
5var58466566	PRJEB55295	58466566	A	AT	0.2733	0/82/68	-	Intergenic (Upstream)
5var58466681	PRJEB55295	58466681	G	T	0.5	0/1/0	-	Intergenic (Upstream)
5var58466683	PRJEB55295	58466683	T	TAGATTTAAATTAGGAA	0.5	0/2/0	-	Intergenic (Upstream)
5var58466897	PRJEB55295	58466897	C	T	0.2736	0/81/67	A64026G	Intergenic (Upstream)
5var58467116	PRJEB55295	58467116	A	C	0.5	0/2/0	-	Intergenic (Upstream)
5var58467486	PRJEB55295	58467486	A	G	0.4167	0/35/7	T63437C	Intergenic (Upstream)
5var58467902	PRJEB55295	58467902	G	A	0.5	0/2/0	-	Intergenic (Upstream)
5var58467907	PRJEB55295	58467907	G	T	0.5	0/2/0	-	Intergenic (Upstream)
5var58468095	PRJEB55295	58468095	T	C	0.5	0/2/0	-	Intergenic (Upstream)
5var58468197	PRJEB55295	58468197	T	G	0.5	0/2/0	-	Intergenic (Upstream)
5var58468230	PRJEB55295	58468230	A	C	0.5	0/2/0	-	Intergenic (Upstream)
5var58468451	PRJEB55295	58468451	A	T	0.5	0/2/0	-	Intergenic (Upstream)
5var58468523	PRJEB55295	58468523	T	A	0.5	0/2/0	-	Intergenic (Upstream)
5var58468698	PRJEB55295	58468698	T	C	0.5	0/2/0	-	Intergenic (Upstream)
5var58469112	PRJEB55295	58469112	AAGATAGAT	AAGATAGATAGAT	0.2879	0/19/14	-	Intergenic (Upstream)
5var58469137	PRJEB55295	58469137	AGATAGATAGATAGATG	A	0.5	0/2/0	-	Intergenic (Upstream)
5var58469140	PRJEB55295	58469140	TAGACAGACAGACAGAC	T	0.5	0/2/0	-	Intergenic (Upstream)
5var58469144	PRJEB55295	58469144	C	T	0.5	0/2/0	-	Intergenic (Upstream)
5var58469146	PRJEB55295	58469146	G	GATAGATAGATAGATAA	0.5	0/2/0	-	Intergenic (Upstream)
5var58469148	PRJEB55295	58469148	C	T	0.5	0/2/0	-	Intergenic (Upstream)
5var58469150	PRJEB55295	58469150	G	GATAGATAGATAA	0.5	0/5/0	-	Intergenic (Upstream)
5var58469154	PRJEB55295	58469154	GATAGATAA	G	0.4714	0/33/2	-	Intergenic (Upstream)
5var58469158	PRJEB55295	58469158	GATAA	G	0.4688	0/30/2	-	Intergenic (Upstream)
5var58469161	PRJEB55295	58469161	AG	A	0.5	0/7/0	-	Intergenic (Upstream)
5var58469162	PRJEB55295	58469162	G	A	0.5	0/18/0	-	Intergenic (Upstream)
5var58469197	PRJEB55295	58469197	A	G	0.159	0/55/118	-	Intergenic (Upstream)
5var58469628	PRJEB55295	58469628	CG	C	0.5	0/2/0	-	Intergenic (Upstream)
5var58470332	PRJEB55295	58470332	T	C	0.4186	0/36/7	A60587G	Intergenic (Upstream)
5var58470396	PRJEB55295	58470396	G	A	0.5	0/2/0	-	Intergenic (Upstream)
5var58470573	PRJEB55295	58470573	C	T	0.5	0/2/0	-	Intergenic (Upstream)
5var58470669	PRJEB55295	58470669	C	T	0.5	0/1/0	-	Intergenic (Upstream)
5var58470741	PRJEB55295	58470741	G	T	0.5	0/2/0	-	Intergenic (Upstream)
5var58470815	PRJEB55295	58470815	A	G	0.5	0/1/0	-	Intergenic (Upstream)
5var58470846	PRJEB55295	58470846	A	ATATC	0.5	0/2/0	-	Intergenic (Upstream)
5var58471036	PRJEB55295	58471036	A	AAT	0.5	0/2/0	-	Intergenic (Upstream)
5var58471063	PRJEB55295	58471063	AT	A	0.2733	0/82/68	-	Intergenic (Upstream)
¹ Accession number for the project submitted to European Variant Archive (EVA, https://www.ebi.ac.uk/eva/)
² The position refers to the CamDro3 assembly (GCA_000803125.3)
³ Minor Allele Frequency inferred by Plink v1.9
⁴ Genotype counts inferred by Plink v1.9 (A1 hom/het/A2 hom)
⁵ The variant features are inferred based on the locus organization presented in Favia et al. (2019)
