# Supplementary material for: Refining the Camelus dromedarius Myostatin Gene Polymorphism through Worldwide Whole-Genome Sequencing
Source: Animals (Basel). 2022 Aug 14;12(16):2068. doi: 10.3390/ani12162068 (PMC9404819; doi:10.3390/ani12162068)
Supplement: Supplementary file 1 [file animals-12-02068-s001.zip › Table S4_rev.xlsx]

## Sheet: Table S4
# Exon	Variant name	Allele 1	Allele 2	Allele 1 codons	Usage frequency (‰)	Allele 2 codons	Usage frequency (‰)
1	5var58465820	T	C	CCA	15.4	CCG	8.1
2	5var58463788	G	T	GTC	18.4	GTA	5.5
3	5var58461341	G	A	ATC	26.7	ATT	12.3
3	5var58461338	A	T	GCT	19.3	GCA	12.5
3	5var58461332	T	C	AAA	23.4	AAG	32.6
3	5var58461263	A	G	CAT	6.4	CAC	13.7
Usage frequency (‰) in Camelus dromedarius MSTN locus: according to ATGme software output, the rare codons, reported in italics, have been devided into those codons that are used with lower frequencies (5 to 10 ‰), called rare codons, and those used with lowest frequencies (≤5 ‰), called highly rare codons.
