# Supplementary material for: Refining the Camelus dromedarius Myostatin Gene Polymorphism through Worldwide Whole-Genome Sequencing
Source: Animals (Basel). 2022 Aug 14;12(16):2068. doi: 10.3390/ani12162068 (PMC9404819; doi:10.3390/ani12162068)
Supplement: Supplementary file 1 [file animals-12-02068-s001.zip › Table S5_rev.xlsx]

## Sheet: Table S5
# CHR	BIN_START	NUMBER OF SNPS	Tajima's D
5	0	51	5.24135
5	2000	15	4.45882
5	4000	0	nan
5	6000	0	nan
5	8000	0	nan
5	10000	0	nan
5	12000	0	nan
5	14000	0	nan
5	16000	0	nan
5	18000	0	nan
5	20000	0	nan
5	22000	0	nan
5	24000	0	nan
5	26000	0	nan
5	28000	3	2.39765
5	30000	22	4.96277
5	32000	5	2.57243
5	34000	34	5.45393
5	36000	13	5.21996
5	38000	0	nan
5	40000	25	5.87968
5	42000	0	nan
5	44000	0	nan
5	46000	3	3.31693
5	48000	0	nan
5	50000	20	5.67053
5	52000	18	5.57412
5	54000	19	5.5709
5	56000	17	5.51526
5	58000	30	5.9375
5	60000	4	3.69424
5	62000	0	nan
5	64000	21	5.72527
5	66000	22	5.76764
5	68000	40	5.71865
5	70000	7	4.39924
5	72000	0	nan
5	74000	33	5.84266
5	76000	20	5.66272
5	78000	0	nan
5	80000	15	5.37668
5	82000	0	nan
5	84000	6	4.13189
5	86000	36	6.00252
5	88000	0	nan
5	90000	9	4.77141
5	92000	77	6.43765
5	94000	0	nan
5	96000	79	6.01115
5	98000	43	5.83247
5	100000	23	5.34909
5	102000	12	5.12581
5	104000	0	nan
5	106000	22	5.15069
5	108000	14	5.30412
5	110000	0	nan
5	112000	8	4.6192
5	114000	10	4.57195
5	116000	18	5.48929
5	118000	63	6.43132
5	120000	61	6.2375
5	122000	65	6.25516
5	124000	74	6.31692
5	126000	25	2.52343
5	128000	155	6.64206
5	130000	22	5.72328
5	132000	15	5.38052
5	134000	7	4.02102
5	136000	12	5.12062
5	138000	20	5.27369
5	140000	44	6.28424
5	142000	2	2.80301
5	144000	21	5.71818
5	146000	22	5.73861
5	148000	0	nan
5	150000	2	0.873125
5	152000	0	nan
5	154000	1	-0.733475
5	156000	0	nan
5	158000	0	nan
5	160000	1	2.07721
5	162000	0	nan
5	164000	0	nan
5	166000	74	6.27623
5	168000	10	4.82234
5	170000	20	3.26541
5	172000	0	nan
5	174000	6	4.1303
5	176000	2	1.09248
5	178000	0	nan
5	180000	11	1.67099
5	182000	17	3.67161
5	184000	61	5.84834
5	186000	14	5.12084
5	188000	50	5.86966
5	190000	5	2.80841
5	192000	0	nan
5	194000	32	5.99894
5	196000	29	5.73069
5	198000	0	nan
5	200000	0	nan
5	202000	0	nan
5	204000	46	6.27979
5	206000	15	5.35829
5	208000	74	6.48517
5	210000	29	5.99466
5	212000	0	nan
5	214000	0	nan
5	216000	1	2.07721
5	218000	23	5.7928
5	220000	76	6.35248
5	222000	13	4.93753
5	224000	25	4.57933
5	226000	0	nan
5	228000	10	4.72962
5	230000	10	4.60209
5	232000	5	3.72092
5	234000	41	6.17376
5	236000	5	3.99336
5	238000	7	4.41527
5	240000	8	4.00729
5	242000	8	4.17038
5	244000	22	5.29518
5	246000	19	5.19787
5	248000	14	4.2155
5	250000	19	5.18006
5	252000	11	4.92403
5	254000	36	6.02926
5	256000	17	5.24779
5	258000	11	4.77437
5	260000	11	4.51364
5	262000	44	6.23222
5	264000	6	3.48071
5	266000	13	5.20107
5	268000	13	5.1974
5	270000	31	5.66576
5	272000	18	4.47646
5	274000	40	5.3704
5	276000	23	4.74041
5	278000	9	4.22455
5	280000	7	4.4176
5	282000	83	5.00218
5	284000	30	5.95791
5	286000	13	4.81454
5	288000	10	4.86877
5	290000	9	4.51762
5	292000	1	2.05083
5	294000	2	2.73294
5	296000	4	3.61084
5	298000	2	2.76788
5	300000	6	3.89372
5	302000	2	2.81603
5	304000	5	3.94731
5	306000	1	1.93606
5	308000	5	3.95589
5	310000	5	3.83792
5	312000	8	4.57693
5	314000	4	2.38657
5	316000	5	3.9367
5	318000	16	5.36591
5	320000	2	2.71673
5	322000	3	3.2668
5	324000	6	4.16233
5	326000	13	5.1726
5	328000	16	5.38412
5	330000	10	4.12907
5	332000	4	3.45906
5	334000	24	5.7835
5	336000	6	4.05727
5	338000	6	3.99358
5	340000	12	5.04462
5	342000	8	4.6108
5	344000	8	4.37178
5	346000	9	4.68428
5	348000	4	3.25733
5	350000	2	2.6975
5	352000	10	4.68946
5	354000	2	2.72626
5	356000	11	4.93866
5	358000	8	4.48922
5	360000	7	4.33503
5	362000	5	3.98267
5	364000	9	4.54205
5	366000	10	4.58418
5	368000	13	4.97763
5	370000	5	3.88325
5	372000	26	5.81219
5	374000	11	4.72739
5	376000	9	4.55401
5	378000	12	4.99651
5	380000	18	5.50679
5	382000	5	3.94771
5	384000	28	5.96433
5	386000	9	4.64243
5	388000	9	4.73343
5	390000	7	4.33896
5	392000	20	5.57935
5	394000	20	5.37056
5	396000	5	0.798421
5	398000	0	nan
5	400000	0	nan
5	402000	0	nan
5	404000	0	nan
5	406000	0	nan
5	408000	0	nan
5	410000	0	nan
5	412000	0	nan
5	414000	0	nan
5	416000	0	nan
5	418000	0	nan
5	420000	0	nan
5	422000	0	nan
5	424000	0	nan
5	426000	0	nan
5	428000	0	nan
5	430000	0	nan
5	432000	19	5.6284
5	434000	0	nan
5	436000	0	nan
5	438000	0	nan
5	440000	0	nan
5	442000	0	nan
5	444000	0	nan
5	446000	0	nan
5	448000	0	nan
5	450000	29	5.4173
5	452000	23	5.71981
5	454000	26	5.85764
5	456000	18	5.50142
5	458000	46	3.4797
5	460000	27	5.39294
5	462000	12	5.02275
5	464000	4	3.68501
5	466000	5	3.90581
5	468000	6	4.2385
5	470000	160	6.13888
5	472000	170	6.4369
5	474000	15	5.29023
5	476000	9	4.6818
5	478000	17	5.50016
5	480000	18	5.52132
5	482000	15	5.3184
5	484000	28	5.97153
5	486000	11	4.95332
5	488000	10	4.69711
5	490000	18	5.53619
5	492000	17	5.45291
5	494000	8	4.51109
5	496000	10	4.82921
5	498000	5	3.94071
5	500000	6	4.14736
5	502000	11	4.91239
5	504000	4	3.68089
5	506000	7	4.39662
5	508000	7	4.44127
5	510000	8	3.59076
5	512000	5	3.78372
5	514000	3	3.20792
5	516000	11	4.87366
5	518000	5	3.92355
5	520000	48	6.21344
5	522000	35	6.06268
5	524000	58	6.25111
5	526000	7	4.26674
5	528000	13	5.0698
5	530000	5	3.90104
5	532000	8	4.48334
5	534000	9	4.56741
5	536000	12	4.98651
5	538000	13	5.06677
5	540000	11	4.18338
5	542000	8	4.50949
5	544000	10	4.74143
5	546000	8	4.44521
5	548000	8	4.51633
5	550000	6	4.16291
5	552000	21	4.73889
5	554000	15	5.33798
5	556000	41	6.1984
5	558000	8	4.41474
5	560000	9	4.61143
5	562000	18	3.70711
5	564000	12	5.07001
5	566000	33	4.37493
5	568000	12	5.0725
5	570000	81	6.24832
5	572000	104	6.52298
5	574000	66	6.48026
5	576000	100	6.64569
5	578000	8	4.11642
5	580000	126	6.51944
5	582000	34	5.70592
5	584000	6	4.16963
5	586000	6	4.21996
5	588000	6	4.14343
5	590000	2	2.67479
5	592000	4	3.54598
5	594000	7	4.37924
5	596000	6	4.18829
5	598000	5	3.9057
5	600000	3	3.22642
5	602000	6	4.21015
5	604000	6	4.22894
5	606000	2	2.81603
5	608000	6	4.19163
5	610000	4	3.65169
5	612000	8	4.12499
5	614000	8	3.92849
5	616000	9	4.68827
5	618000	9	4.625
5	620000	8	4.16189
5	622000	19	4.90472
5	624000	18	5.46852
5	626000	14	5.2352
5	628000	17	5.42948
5	630000	14	5.06845
5	632000	23	5.35
5	634000	10	4.7776
5	636000	8	4.50243
5	638000	12	4.84154
5	640000	12	4.79956
5	642000	8	3.65479
5	644000	12	4.53127
5	646000	4	3.65492
5	648000	5	3.28135
5	650000	11	4.51751
5	652000	5	3.97739
5	654000	2	2.78787
5	656000	9	4.70927
5	658000	2	2.78787
5	660000	7	4.34737
5	662000	5	3.91874
5	664000	6	4.18703
5	666000	9	4.50722
5	668000	8	4.53603
5	670000	4	3.67056
5	672000	4	3.63407
5	674000	9	4.47898
5	676000	19	4.41264
5	678000	5	2.67621
5	680000	8	4.39205
5	682000	7	4.39642
5	684000	7	4.38657
5	686000	6	4.19215
5	688000	5	3.70949
5	690000	7	4.4441
5	692000	12	5.04763
5	694000	4	3.68021
5	696000	7	4.4441
5	698000	17	5.50432
5	700000	7	4.41783
5	702000	25	2.3343
5	704000	9	3.35057
5	706000	4	3.62007
5	708000	5	3.92197
5	710000	4	3.67339
5	712000	3	3.27271
5	714000	5	3.94221
5	716000	9	4.58506
5	718000	6	4.16447
5	720000	2	2.64996
5	722000	5	3.85727
5	724000	9	4.72147
5	726000	8	4.09446
5	728000	4	3.69424
5	730000	7	4.40741
5	732000	5	3.95521
5	734000	7	3.53607
5	736000	10	4.30511
5	738000	17	4.0785
5	740000	6	4.21246
5	742000	3	2.64999
5	744000	5	3.42602
5	746000	1	2.07721
5	748000	4	3.17133
5	750000	6	3.67232
5	752000	1	1.98643
5	754000	9	4.53191
5	756000	8	4.46614
5	758000	2	2.81603
5	760000	10	4.256
5	762000	8	4.25779
5	764000	6	4.15945
5	766000	6	4.14731
5	768000	7	4.11731
5	770000	3	3.00257
5	772000	9	3.64641
5	774000	7	4.20865
5	776000	11	4.17918
5	778000	12	4.4316
5	780000	7	3.92936
5	782000	11	4.64155
5	784000	4	3.2784
5	786000	44	6.17436
5	788000	11	4.64942
5	790000	18	5.32532
5	792000	48	5.96799
5	794000	24	5.1986
5	796000	134	6.30142
5	798000	35	3.28116
5	800000	14	4.11991
5	802000	14	3.90051
5	804000	12	3.7509
5	806000	19	4.02762
5	808000	12	2.81185
5	810000	16	4.62444
5	812000	19	4.08128
5	814000	24	5.389
5	816000	10	3.81121
5	818000	25	4.74697
5	820000	32	5.75832
5	822000	27	5.16457
5	824000	18	4.35182
5	826000	13	4.45953
5	828000	6	3.30068
5	830000	10	2.55935
5	832000	6	3.89333
5	834000	9	2.58481
5	836000	7	3.62644
5	838000	9	4.45952
5	840000	7	3.68788
5	842000	17	4.92853
5	844000	13	4.37184
5	846000	10	4.64297
5	848000	13	5.13425
5	850000	5	3.97593
5	852000	7	4.4441
5	854000	3	3.29382
5	856000	3	3.31709
5	858000	7	4.41232
5	860000	9	4.73081
5	862000	3	3.29382
5	864000	6	4.22255
5	866000	3	3.29382
5	868000	4	3.26865
5	870000	14	4.90241
5	872000	15	4.87475
5	874000	12	4.78256
5	876000	18	4.9483
5	878000	13	4.83931
5	880000	27	5.39645
5	882000	11	4.62
5	884000	5	3.82444
5	886000	13	4.95144
5	888000	7	4.21452
5	890000	16	5.3139
5	892000	16	5.29517
5	894000	5	3.67166
5	896000	8	4.41769
5	898000	3	3.10511
5	900000	2	2.81603
5	902000	10	4.76281
5	904000	3	3.27619
5	906000	9	4.67272
5	908000	4	3.62222
5	910000	10	4.70759
5	912000	7	3.83341
5	914000	4	3.03466
5	916000	2	2.81603
5	918000	2	2.81603
5	920000	8	2.63396
5	922000	3	3.11935
5	924000	4	3.01622
5	926000	3	2.33272
5	928000	6	3.89406
5	930000	2	2.81603
5	932000	4	3.39306
5	934000	8	4.52313
5	936000	12	5.10075
5	938000	2	2.81603
5	940000	6	3.50777
5	942000	6	3.77223
5	944000	4	2.60448
5	946000	6	3.87573
5	948000	4	3.01428
5	950000	5	3.62315
5	952000	10	4.81214
5	954000	5	3.70487
5	956000	4	3.21989
5	958000	5	3.56687
5	960000	9	4.61784
5	962000	14	4.09555
5	964000	6	3.54533
5	966000	6	3.61806
5	968000	5	3.06516
5	970000	4	3.44061
5	972000	6	4.05659
5	974000	5	3.71973
5	976000	6	4.02557
5	978000	3	3.15172
5	980000	5	3.74557
5	982000	8	4.02216
5	984000	9	3.91564
5	986000	3	3.16002
5	988000	15	4.71557
5	990000	13	3.68039
5	992000	10	3.35293
5	994000	14	4.77943
5	996000	18	5.27174
5	998000	15	5.089
5	1000000	9	4.64606
5	1002000	12	4.96206
5	1004000	20	5.3272
5	1006000	13	5.0899
5	1008000	1	1.99867
5	1010000	2	2.81603
5	1012000	9	4.16665
5	1014000	3	2.52947
5	1016000	15	4.95551
5	1018000	19	5.22158
5	1020000	15	4.86224
5	1022000	6	3.97686
5	1024000	6	3.77161
5	1026000	12	4.85538
5	1028000	15	5.22404
5	1030000	4	3.53407
5	1032000	13	4.98528
5	1034000	15	5.11406
5	1036000	7	4.27757
5	1038000	22	5.6853
5	1040000	9	4.35693
5	1042000	17	2.34424
5	1044000	7	4.193
5	1046000	34	5.8815
5	1048000	7	3.97898
5	1050000	3	3.08404
5	1052000	11	3.89296
5	1054000	10	4.31943
5	1056000	69	5.13121
5	1058000	21	5.58025
5	1060000	23	5.58674
5	1062000	8	4.06891
5	1064000	66	6.41534
5	1066000	61	5.53709
5	1068000	19	5.12109
5	1070000	26	5.28241
5	1072000	14	5.10307
5	1074000	10	4.40131
5	1076000	8	4.30323
5	1078000	29	5.53403
5	1080000	42	6.21757
5	1082000	16	4.9653
5	1084000	17	4.84143
5	1086000	9	4.56986
5	1088000	19	3.07464
5	1090000	10	4.53384
5	1092000	24	2.87838
5	1094000	12	5.12622
5	1096000	10	3.97044
5	1098000	13	4.64532
5	1100000	15	5.35568
5	1102000	15	5.36651
5	1104000	33	6.03737
5	1106000	5	3.99336
5	1108000	9	4.56741
5	1110000	5	3.87628
5	1112000	7	4.32862
5	1114000	10	4.87881
5	1116000	1	2.07721
5	1118000	12	3.92077
5	1120000	5	3.53515
5	1122000	10	4.47231
5	1124000	12	4.71165
5	1126000	10	4.14851
5	1128000	9	4.36973
5	1130000	24	5.69602
5	1132000	5	3.37813
5	1134000	5	3.37943
5	1136000	71	4.74549
5	1138000	15	5.08084
5	1140000	6	3.9939
5	1142000	10	4.7476
5	1144000	10	4.76443
5	1146000	12	4.9869
5	1148000	7	4.22471
5	1150000	11	4.86589
5	1152000	16	5.28077
5	1154000	27	5.70657
5	1156000	9	4.59153
5	1158000	2	2.64061
5	1160000	9	4.39939
5	1162000	16	4.94746
5	1164000	14	4.7492
5	1166000	15	4.60135
5	1168000	36	6.04582
5	1170000	20	5.14568
5	1172000	8	4.21225
5	1174000	9	4.27056
5	1176000	10	3.662
5	1178000	13	4.81255
5	1180000	19	5.25791
5	1182000	13	4.78932
5	1184000	13	4.91111
5	1186000	52	5.2507
5	1188000	22	4.34554
5	1190000	12	4.93046
5	1192000	10	4.46084
5	1194000	5	3.49799
5	1196000	7	3.78654
5	1198000	16	4.6617
5	1200000	14	4.01461
5	1202000	12	4.54169
5	1204000	8	4.31734
5	1206000	10	4.50861
5	1208000	11	4.80717
5	1210000	12	4.70803
5	1212000	18	5.21247
5	1214000	11	4.81836
5	1216000	15	5.22928
5	1218000	6	3.66634
5	1220000	19	5.00853
5	1222000	9	4.54488
5	1224000	10	4.07316
5	1226000	12	4.06356
5	1228000	6	4.20537
5	1230000	9	4.16602
5	1232000	15	4.93785
5	1234000	17	4.96307
5	1236000	16	5.21018
5	1238000	17	4.84137
5	1240000	24	5.31284
5	1242000	21	5.64129
5	1244000	28	5.80201
5	1246000	23	5.68874
5	1248000	9	4.4634
5	1250000	15	5.02493
5	1252000	44	5.53129
5	1254000	13	5.02216
5	1256000	19	5.25474
5	1258000	18	5.45674
5	1260000	8	4.49956
5	1262000	9	3.97725
5	1264000	15	4.71963
5	1266000	18	4.54924
5	1268000	15	4.27171
5	1270000	29	4.30982
5	1272000	19	4.36357
5	1274000	10	4.34108
5	1276000	11	3.19041
5	1278000	12	4.33396
5	1280000	9	4.28355
5	1282000	8	3.51373
5	1284000	13	4.65243
5	1286000	12	4.70013
5	1288000	18	4.05666
5	1290000	13	4.72676
5	1292000	3	2.44746
5	1294000	7	3.28205
5	1296000	5	2.11929
5	1298000	10	4.22751
5	1300000	5	3.60122
5	1302000	4	3.67466
5	1304000	5	3.20723
5	1306000	12	3.42596
5	1308000	12	4.15631
5	1310000	8	2.78526
5	1312000	13	4.84853
5	1314000	7	3.86666
5	1316000	9	3.27135
5	1318000	19	4.03228
5	1320000	30	2.73653
5	1322000	13	4.57065
5	1324000	4	3.66701
5	1326000	6	2.75012
5	1328000	5	3.68645
5	1330000	6	3.53349
5	1332000	18	3.53668
5	1334000	16	3.70278
5	1336000	5	3.94119
5	1338000	9	4.56072
5	1340000	8	3.72793
5	1342000	11	4.42674
5	1344000	7	3.56565
5	1346000	2	2.80951
5	1348000	5	3.37992
5	1350000	23	4.31783
5	1352000	21	5.07848
5	1354000	12	4.49766
5	1356000	14	4.28755
5	1358000	13	3.99903
5	1360000	22	4.12534
5	1362000	18	5.53755
5	1364000	8	4.49878
5	1366000	4	3.65813
5	1368000	6	3.7643
5	1370000	11	4.94376
5	1372000	12	4.74902
5	1374000	12	4.85554
5	1376000	7	4.37659
5	1378000	39	2.68038
5	1380000	8	4.14627
5	1382000	10	2.80565
5	1384000	5	3.96428
5	1386000	16	4.06435
5	1388000	9	4.31511
5	1390000	6	3.73805
5	1392000	14	4.15487
5	1394000	8	4.09461
5	1396000	11	4.99906
5	1398000	5	3.32388
5	1400000	9	4.29157
5	1402000	3	3.26148
5	1404000	7	4.37633
5	1406000	6	3.31589
5	1408000	11	3.94744
5	1410000	11	4.99043
5	1412000	7	3.9279
5	1414000	10	4.84041
5	1416000	8	4.17539
5	1418000	8	3.7047
5	1420000	10	4.15586
5	1422000	22	3.21126
5	1424000	5	3.72187
5	1426000	6	4.17149
5	1428000	9	4.58849
5	1430000	25	2.8688
5	1432000	7	4.41081
5	1434000	13	5.01266
5	1436000	12	5.03557
5	1438000	12	5.06217
5	1440000	13	5.14573
5	1442000	6	4.07491
5	1444000	11	4.92344
5	1446000	13	5.19096
5	1448000	6	4.19767
5	1450000	18	5.44005
5	1452000	16	5.39317
5	1454000	9	4.71517
5	1456000	4	3.68237
5	1458000	8	4.54037
5	1460000	4	3.59581
5	1462000	4	3.54061
5	1464000	1	2.07721
5	1466000	13	5.01683
5	1468000	15	5.18349
5	1470000	10	4.8186
5	1472000	12	4.97303
5	1474000	13	5.07905
5	1476000	12	4.90546
5	1478000	11	4.79906
5	1480000	9	4.68998
5	1482000	8	4.41799
5	1484000	13	5.12357
5	1486000	27	5.69399
5	1488000	19	5.33607
5	1490000	21	5.40537
5	1492000	26	4.49568
5	1494000	22	4.03674
5	1496000	22	5.12102
5	1498000	65	5.97687
5	1500000	28	5.03806
5	1502000	29	5.36827
5	1504000	29	5.45476
5	1506000	28	5.27106
5	1508000	30	5.50884
5	1510000	24	3.69907
5	1512000	24	2.45507
5	1514000	25	5.2143
5	1516000	25	5.34221
5	1518000	26	5.75287
5	1520000	11	4.70057
5	1522000	17	5.26903
5	1524000	16	5.12828
5	1526000	26	5.40953
5	1528000	8	4.35604
5	1530000	14	4.71758
5	1532000	24	5.66097
5	1534000	12	4.9817
5	1536000	16	5.26613
5	1538000	23	5.11533
5	1540000	14	4.78049
5	1542000	13	4.04719
5	1544000	6	4.10023
5	1546000	36	2.87476
5	1548000	14	4.90799
5	1550000	9	4.09597
5	1552000	9	4.20675
5	1554000	4	3.2129
5	1556000	15	5.08608
5	1558000	14	4.79939
5	1560000	12	5.05993
5	1562000	21	5.42348
5	1564000	17	5.09091
5	1566000	27	5.81662
5	1568000	7	4.2148
5	1570000	8	4.49387
5	1572000	11	4.82756
5	1574000	10	4.42608
5	1576000	15	5.07924
5	1578000	19	5.16769
5	1580000	32	5.6816
5	1582000	18	5.28056
5	1584000	23	5.59064
5	1586000	13	5.02041
5	1588000	18	5.10562
5	1590000	19	5.17078
5	1592000	29	4.83477
5	1594000	34	5.40502
5	1596000	24	5.48284
5	1598000	16	4.93569
5	1600000	16	4.86169
5	1602000	21	5.289
5	1604000	22	5.15816
5	1606000	26	5.81917
5	1608000	25	5.81846
5	1610000	28	5.89657
5	1612000	25	5.79187
5	1614000	31	5.93747
5	1616000	26	5.85376
5	1618000	24	5.69731
5	1620000	15	5.33753
5	1622000	27	5.8839
5	1624000	28	5.91737
5	1626000	36	5.95958
5	1628000	27	5.87287
5	1630000	18	5.51563
5	1632000	23	5.70035
5	1634000	29	5.63867
5	1636000	19	5.13267
5	1638000	25	4.3968
5	1640000	21	5.59674
5	1642000	8	4.43299
5	1644000	22	5.18647
5	1646000	21	5.40629
5	1648000	34	5.39795
5	1650000	36	5.93344
5	1652000	18	4.74912
5	1654000	8	4.44405
5	1656000	8	4.40298
5	1658000	10	4.3303
5	1660000	8	4.30763
5	1662000	8	4.33895
5	1664000	43	4.68554
5	1666000	14	4.47703
5	1668000	21	4.89108
5	1670000	11	4.5534
5	1672000	35	5.26154
5	1674000	17	4.36788
5	1676000	32	4.99672
5	1678000	21	4.6201
5	1680000	79	5.90131
5	1682000	21	5.44721
5	1684000	17	5.05918
5	1686000	26	5.59936
5	1688000	18	5.05921
5	1690000	19	4.11792
5	1692000	24	4.8312
5	1694000	38	5.76725
5	1696000	25	5.18303
5	1698000	37	5.66407
5	1700000	40	5.75622
5	1702000	28	5.37873
5	1704000	22	5.0178
5	1706000	79	6.2363
5	1708000	23	5.35886
5	1710000	31	5.97763
5	1712000	17	5.37887
5	1714000	24	5.61398
5	1716000	20	3.92932
5	1718000	19	5.45675
5	1720000	23	5.63298
5	1722000	14	4.87946
5	1724000	23	5.25085
5	1726000	10	4.82577
5	1728000	29	5.6757
5	1730000	26	5.79143
5	1732000	26	5.58559
5	1734000	30	5.39699
5	1736000	22	5.04746
5	1738000	11	4.72482
5	1740000	18	5.28089
5	1742000	16	4.83386
5	1744000	10	4.55504
5	1746000	6	3.70852
5	1748000	8	3.85459
5	1750000	6	3.55197
5	1752000	40	5.15323
5	1754000	38	4.83546
5	1756000	12	4.15922
5	1758000	19	4.34087
5	1760000	30	5.12714
5	1762000	18	4.16745
5	1764000	25	5.07031
5	1766000	15	4.53284
5	1768000	22	4.61391
5	1770000	18	4.39336
5	1772000	19	4.79751
5	1774000	18	4.54
5	1776000	12	4.39484
5	1778000	26	5.20885
5	1780000	14	5.01293
5	1782000	11	4.58538
5	1784000	19	4.81593
5	1786000	9	4.19104
5	1788000	11	4.10379
5	1790000	6	3.06445
5	1792000	19	5.27202
5	1794000	20	5.30467
5	1796000	13	5.12748
5	1798000	14	5.12526
5	1800000	23	5.43551
5	1802000	31	5.63015
5	1804000	22	5.67817
5	1806000	56	6.42083
5	1808000	23	5.79419
5	1810000	25	5.80409
5	1812000	12	4.9956
5	1814000	14	5.16004
5	1816000	13	4.57968
5	1818000	18	4.86973
5	1820000	31	5.77327
5	1822000	15	4.91827
5	1824000	19	4.97406
5	1826000	18	4.86045
5	1828000	18	4.35744
5	1830000	26	5.23282
5	1832000	22	5.13222
5	1834000	20	5.4669
5	1836000	18	5.08918
5	1838000	17	5.11583
5	1840000	14	3.9961
5	1842000	19	5.36802
5	1844000	12	4.2796
5	1846000	19	4.62159
5	1848000	27	4.58186
5	1850000	28	5.42657
5	1852000	20	5.08059
5	1854000	31	5.72124
5	1856000	40	5.67719
5	1858000	23	5.13506
5	1860000	19	4.97129
5	1862000	30	5.58163
5	1864000	20	4.96861
5	1866000	18	5.27549
5	1868000	15	5.29115
5	1870000	20	4.83382
5	1872000	18	5.09993
5	1874000	35	5.67736
5	1876000	27	5.67084
5	1878000	15	4.94527
5	1880000	18	5.1139
5	1882000	19	5.36449
5	1884000	35	5.15233
5	1886000	16	5.20131
5	1888000	32	5.35063
5	1890000	17	4.11148
5	1892000	27	3.84238
5	1894000	0	nan
5	1896000	0	nan
5	1898000	11	4.07542
5	1900000	17	4.66438
5	1902000	10	2.6711
5	1904000	43	5.28124
5	1906000	18	3.9763
5	1908000	12	4.05305
5	1910000	10	3.38193
5	1912000	22	4.83877
5	1914000	56	1.87235
5	1916000	53	2.91104
5	1918000	26	3.81697
5	1920000	28	4.87805
5	1922000	15	4.01302
5	1924000	28	4.37709
5	1926000	23	4.05222
5	1928000	27	3.05802
5	1930000	52	5.64535
5	1932000	26	5.62335
5	1934000	39	6.0273
5	1936000	33	5.54399
5	1938000	30	5.92283
5	1940000	38	6.009
5	1942000	24	5.50392
5	1944000	27	5.69041
5	1946000	28	5.77531
5	1948000	25	5.71761
5	1950000	29	5.78214
5	1952000	31	5.86507
5	1954000	42	4.97827
5	1956000	23	5.70335
5	1958000	35	6.07614
5	1960000	32	5.85868
5	1962000	18	5.15555
5	1964000	18	5.57412
5	1966000	16	5.36552
5	1968000	29	5.69923
5	1970000	19	5.58005
5	1972000	14	5.30374
5	1974000	12	5.11584
5	1976000	42	6.17187
5	1978000	38	6.16491
5	1980000	23	5.8092
5	1982000	22	5.54613
5	1984000	22	5.73124
5	1986000	29	5.90457
5	1988000	26	5.59169
5	1990000	18	5.25092
5	1992000	16	5.4316
5	1994000	11	4.46304
5	1996000	26	5.90202
5	1998000	21	5.64223
5	2000000	28	5.81891
5	2002000	34	5.94929
5	2004000	38	5.8661
5	2006000	18	5.48066
5	2008000	22	5.41238
5	2010000	25	5.7279
5	2012000	36	6.12374
5	2014000	34	6.05572
5	2016000	25	5.59033
5	2018000	24	5.38903
5	2020000	26	5.8778
5	2022000	40	6.11632
5	2024000	35	6.05991
5	2026000	24	5.767
5	2028000	36	5.87513
5	2030000	36	5.48588
5	2032000	31	5.71546
5	2034000	25	4.87953
5	2036000	34	5.16759
5	2038000	31	5.48073
5	2040000	25	5.15167
5	2042000	22	4.98111
5	2044000	16	5.26394
5	2046000	10	4.831
5	2048000	9	4.24958
5	2050000	15	5.31555
5	2052000	16	5.29047
5	2054000	29	5.92541
5	2056000	10	4.6232
5	2058000	18	5.28056
5	2060000	21	5.64541
5	2062000	17	5.41881
5	2064000	4	3.61249
5	2066000	1	-0.235187
5	2068000	16	5.15334
5	2070000	9	4.60151
5	2072000	6	2.8584
5	2074000	12	5.08835
5	2076000	13	5.21996
5	2078000	3	3.12907
5	2080000	4	3.53454
5	2082000	6	4.1426
5	2084000	7	4.16248
5	2086000	6	3.97937
5	2088000	3	3.22084
5	2090000	3	3.15861
5	2092000	9	4.42054
5	2094000	6	3.73862
5	2096000	4	3.5481
5	2098000	9	4.63455
5	2100000	4	3.5109
5	2102000	42	6.06092
5	2104000	8	1.36182
5	2106000	39	6.16407
5	2108000	3	3.30465
5	2110000	4	3.67608
5	2112000	4	3.32187
5	2114000	6	4.12388
5	2116000	2	2.58999
5	2118000	26	5.72422
5	2120000	24	5.76742
5	2122000	20	5.12735
5	2124000	13	4.2112
5	2126000	15	5.22782
5	2128000	24	5.79048
5	2130000	22	5.70356
5	2132000	12	5.09547
5	2134000	36	6.09348
5	2136000	2	1.88599
5	2138000	7	4.26078
5	2140000	6	3.86532
5	2142000	5	3.40476
5	2144000	6	3.20286
5	2146000	7	3.53124
5	2148000	6	4.01608
5	2150000	8	4.02916
5	2152000	11	4.52112
5	2154000	25	5.80028
5	2156000	29	5.91661
5	2158000	14	4.29181
5	2160000	8	4.57018
5	2162000	4	3.65181
5	2164000	23	5.46419
5	2166000	32	6.01197
5	2168000	24	5.56677
5	2170000	20	5.48817
5	2172000	19	5.4115
5	2174000	13	4.89918
5	2176000	16	4.05098
5	2178000	18	5.12233
5	2180000	8	3.85653
5	2182000	9	4.29383
5	2184000	16	5.04403
5	2186000	17	4.80825
5	2188000	11	4.86787
5	2190000	8	4.46784
5	2192000	14	5.15315
5	2194000	35	5.90186
5	2196000	26	5.74982
5	2198000	48	6.03425
5	2200000	24	5.31666
5	2202000	24	4.90439
5	2204000	25	5.6324
5	2206000	15	5.15836
5	2208000	11	4.73081
5	2210000	23	4.89394
5	2212000	10	4.24526
5	2214000	9	3.71635
5	2216000	8	4.07222
5	2218000	17	3.86123
5	2220000	11	3.14874
5	2222000	7	4.26325
5	2224000	17	3.55039
5	2226000	20	3.85677
5	2228000	31	3.95329
5	2230000	9	4.19274
5	2232000	15	4.63805
5	2234000	22	3.75363
5	2236000	19	5.27895
5	2238000	24	5.57714
5	2240000	28	4.94761
5	2242000	20	5.57813
5	2244000	20	5.60804
5	2246000	13	4.75792
5	2248000	23	5.74003
5	2250000	16	5.04885
5	2252000	10	4.8693
5	2254000	17	5.46426
5	2256000	9	4.5927
5	2258000	13	4.93957
5	2260000	15	5.01157
5	2262000	40	6.18444
5	2264000	9	4.73414
5	2266000	24	5.83076
5	2268000	29	5.88903
5	2270000	44	6.24445
5	2272000	24	5.78199
5	2274000	27	5.68179
5	2276000	15	5.07841
5	2278000	29	5.62525
5	2280000	16	4.87903
5	2282000	18	5.10726
5	2284000	29	5.74537
5	2286000	27	5.46491
5	2288000	44	4.69486
5	2290000	24	4.67305
5	2292000	29	4.99294
5	2294000	21	5.30049
5	2296000	11	4.36446
5	2298000	9	2.50027
5	2300000	13	3.8231
5	2302000	11	4.3475
5	2304000	6	3.20435
5	2306000	8	4.41634
5	2308000	25	4.53503
5	2310000	29	5.27487
5	2312000	19	5.22094
5	2314000	19	4.91435
5	2316000	27	4.69301
5	2318000	29	5.07263
5	2320000	29	5.42377
5	2322000	28	5.70248
5	2324000	18	5.03681
5	2326000	20	5.18878
5	2328000	14	4.60335
5	2330000	17	4.75871
5	2332000	9	4.51582
5	2334000	14	4.75112
5	2336000	10	3.63579
5	2338000	9	3.45267
5	2340000	4	3.55535
5	2342000	8	4.16244
5	2344000	10	4.32868
5	2346000	11	4.69519
5	2348000	12	4.37382
5	2350000	10	4.31833
5	2352000	2	2.30745
5	2354000	9	4.27423
5	2356000	16	5.20513
5	2358000	15	5.33751
5	2360000	8	3.8537
5	2362000	5	3.97052
5	2364000	9	4.5935
5	2366000	10	4.74364
5	2368000	8	4.60847
5	2370000	6	3.14217
5	2372000	7	3.89708
5	2374000	10	3.90604
5	2376000	7	4.00054
5	2378000	3	2.3121
5	2380000	37	6.07839
5	2382000	19	5.22111
5	2384000	19	5.02689
5	2386000	26	5.55495
5	2388000	14	5.15652
5	2390000	13	5.04624
5	2392000	3	3.21724
5	2394000	4	3.2576
5	2396000	13	5.21917
5	2398000	12	5.07841
5	2400000	23	5.66613
5	2402000	8	3.85552
5	2404000	13	5.20646
5	2406000	18	4.51903
5	2408000	13	4.95149
5	2410000	23	5.33204
5	2412000	49	3.71361
5	2414000	15	4.68966
5	2416000	10	3.33874
5	2418000	8	4.49385
5	2420000	34	5.62627
5	2422000	11	4.65218
5	2424000	5	3.74798
5	2426000	12	4.66581
5	2428000	29	5.67275
5	2430000	34	5.49465
5	2432000	37	5.63105
5	2434000	16	5.23717
5	2436000	13	5.11375
5	2438000	22	5.57336
5	2440000	6	3.64948
5	2442000	30	5.52172
5	2444000	21	5.3804
5	2446000	12	4.81545
5	2448000	14	4.7387
5	2450000	13	4.99729
5	2452000	3	2.85728
5	2454000	5	3.16219
5	2456000	10	4.39172
5	2458000	5	3.85149
5	2460000	6	4.00501
5	2462000	8	4.30838
5	2464000	4	3.58531
5	2466000	6	3.76506
5	2468000	14	4.71729
5	2470000	11	4.44025
5	2472000	10	4.38739
5	2474000	20	4.92818
5	2476000	19	4.98786
5	2478000	23	5.38683
5	2480000	35	5.68799
5	2482000	17	4.70931
5	2484000	13	5.13055
5	2486000	19	5.18369
5	2488000	19	5.10563
5	2490000	17	3.77996
5	2492000	6	4.14263
5	2494000	8	3.30103
5	2496000	24	4.21284
5	2498000	25	3.94472
5	2500000	23	3.93941
5	2502000	16	4.62217
5	2504000	14	5.01334
5	2506000	5	2.61462
5	2508000	6	3.79081
5	2510000	17	5.00129
5	2512000	18	5.07668
5	2514000	8	4.04849
5	2516000	12	4.94301
5	2518000	8	4.12063
5	2520000	7	3.07311
5	2522000	23	5.67207
5	2524000	11	4.46848
5	2526000	14	4.67344
5	2528000	3	3.23413
5	2530000	8	4.21863
5	2532000	10	3.86491
5	2534000	18	4.66904
5	2536000	8	4.5074
5	2538000	12	3.47993
5	2540000	8	4.35988
5	2542000	8	3.56718
5	2544000	7	4.00027
5	2546000	24	5.19846
5	2548000	29	5.26846
5	2550000	26	4.04889
5	2552000	24	4.79985
5	2554000	15	4.59095
5	2556000	14	4.87225
5	2558000	18	5.31785
5	2560000	9	4.21325
5	2562000	21	5.66356
5	2564000	14	5.0205
5	2566000	11	4.47248
5	2568000	23	5.01696
5	2570000	9	4.38591
5	2572000	9	4.42458
5	2574000	7	4.22933
5	2576000	4	3.61084
5	2578000	10	4.69925
5	2580000	5	3.96218
5	2582000	5	3.91422
5	2584000	9	4.74856
5	2586000	18	5.53227
5	2588000	13	5.16455
5	2590000	38	3.06393
5	2592000	17	4.54469
5	2594000	9	4.75051
5	2596000	8	4.56429
5	2598000	8	4.58026
5	2600000	12	4.70641
5	2602000	5	2.94868
5	2604000	10	3.78647
5	2606000	8	4.52999
5	2608000	25	5.52864
5	2610000	17	4.80521
5	2612000	21	5.21775
5	2614000	21	5.01501
5	2616000	21	4.88674
5	2618000	12	4.46163
5	2620000	15	3.96271
5	2622000	10	4.67781
5	2624000	22	5.09962
5	2626000	19	4.82743
5	2628000	19	4.81262
5	2630000	8	4.30343
5	2632000	7	3.79536
5	2634000	7	4.15685
5	2636000	18	0.529727
5	2638000	25	-0.665477
5	2640000	19	5.13556
5	2642000	12	3.72481
5	2644000	9	3.4377
5	2646000	13	4.80438
5	2648000	10	4.18173
5	2650000	11	4.32988
5	2652000	10	4.7322
5	2654000	11	4.33885
5	2656000	12	4.22686
5	2658000	13	4.56048
5	2660000	14	4.68182
5	2662000	13	4.74726
5	2664000	7	3.89584
5	2666000	4	3.69122
5	2668000	3	3.06669
5	2670000	8	4.38976
5	2672000	6	3.60991
5	2674000	11	4.12009
5	2676000	16	5.20805
5	2678000	25	5.42828
5	2680000	58	2.70884
5	2682000	35	0.992115
5	2684000	2	0.899612
5	2686000	0	nan
5	2688000	0	nan
5	2690000	0	nan
5	2692000	0	nan
5	2694000	0	nan
5	2696000	0	nan
5	2698000	0	nan
5	2700000	0	nan
5	2702000	0	nan
5	2704000	0	nan
5	2706000	0	nan
5	2708000	0	nan
5	2710000	0	nan
5	2712000	0	nan
5	2714000	0	nan
5	2716000	0	nan
5	2718000	2	0.339277
5	2720000	31	0.866968
5	2722000	27	3.16916
5	2724000	0	nan
5	2726000	2	2.81603
5	2728000	4	2.41432
5	2730000	19	4.0317
5	2732000	21	4.48503
5	2734000	20	4.25575
5	2736000	20	4.53776
5	2738000	10	4.52206
5	2740000	13	4.48187
5	2742000	7	3.2373
5	2744000	10	4.63729
5	2746000	9	4.21024
5	2748000	13	4.91054
5	2750000	9	4.28778
5	2752000	4	3.4079
5	2754000	14	5.13454
5	2756000	4	2.9499
5	2758000	1	2.04275
5	2760000	3	2.89296
5	2762000	9	3.75619
5	2764000	16	4.9695
5	2766000	7	3.49883
5	2768000	8	4.12361
5	2770000	15	4.54676
5	2772000	13	4.57554
5	2774000	10	3.91795
5	2776000	11	4.01763
5	2778000	18	5.53916
5	2780000	9	4.27532
5	2782000	12	5.1052
5	2784000	12	5.08786
5	2786000	12	5.08964
5	2788000	8	4.58611
5	2790000	17	5.46948
5	2792000	9	4.76504
5	2794000	22	5.74025
5	2796000	10	4.8949
5	2798000	14	5.287
5	2800000	12	5.0835
5	2802000	16	5.44295
5	2804000	8	4.61248
5	2806000	9	4.74873
5	2808000	12	4.71408
5	2810000	7	4.40205
5	2812000	5	3.98924
5	2814000	8	4.61156
5	2816000	15	5.31995
5	2818000	11	4.94881
5	2820000	15	5.35064
5	2822000	14	5.21119
5	2824000	13	4.73434
5	2826000	10	4.8444
5	2828000	8	4.5866
5	2830000	15	5.29266
5	2832000	9	3.58326
5	2834000	17	4.87355
5	2836000	8	4.31249
5	2838000	7	4.16864
5	2840000	14	4.24382
5	2842000	6	3.76058
5	2844000	8	4.23128
5	2846000	5	3.99336
5	2848000	10	4.01661
5	2850000	11	4.13445
5	2852000	14	4.22333
5	2854000	13	4.4577
5	2856000	15	4.223
5	2858000	17	4.58313
5	2860000	36	5.22207
5	2862000	15	4.31957
5	2864000	10	3.97825
5	2866000	11	3.95514
5	2868000	11	4.32908
5	2870000	12	3.72228
5	2872000	7	3.51141
5	2874000	11	4.2502
5	2876000	20	4.69393
5	2878000	16	4.79952
5	2880000	19	4.31752
5	2882000	6	3.79161
5	2884000	9	3.41923
5	2886000	10	1.93667
5	2888000	7	3.94957
5	2890000	6	3.15591
5	2892000	12	4.02685
5	2894000	3	3.21712
5	2896000	3	3.01452
5	2898000	6	3.79486
5	2900000	7	4.34416
5	2902000	4	2.86347
5	2904000	7	4.15157
5	2906000	5	3.28888
5	2908000	9	4.49856
5	2910000	4	3.67777
5	2912000	9	4.58571
5	2914000	6	4.22808
5	2916000	3	3.30401
5	2918000	12	5.05964
5	2920000	3	3.29362
5	2922000	6	4.19629
5	2924000	4	3.66764
5	2926000	9	4.25902
5	2928000	3	2.67129
5	2930000	15	4.5295
5	2932000	17	4.1671
5	2934000	19	4.67464
5	2936000	27	5.25339
5	2938000	15	3.75834
5	2940000	8	3.06211
5	2942000	6	3.89622
5	2944000	11	3.77578
5	2946000	10	4.45335
5	2948000	35	5.8086
5	2950000	5	3.9067
5	2952000	11	4.11547
5	2954000	3	3.23149
5	2956000	3	3.23142
5	2958000	4	2.68421
5	2960000	14	4.84483
5	2962000	26	5.6875
5	2964000	19	5.15871
5	2966000	6	3.06003
5	2968000	3	3.19442
5	2970000	9	4.1426
5	2972000	11	4.72322
5	2974000	16	4.76573
5	2976000	12	4.70905
5	2978000	8	4.23871
5	2980000	7	4.10076
5	2982000	7	2.90916
5	2984000	20	5.40682
5	2986000	6	4.0643
5	2988000	13	4.89915
5	2990000	11	4.87447
5	2992000	16	4.62601
5	2994000	11	4.98563
5	2996000	8	4.35191
5	2998000	5	3.99336
5	3000000	4	3.39958
5	3002000	9	4.72856
5	3004000	4	3.68154
5	3006000	23	1.8227
5	3008000	8	2.28004
5	3010000	7	4.13183
5	3012000	1	2.07721
5	3014000	6	3.20008
5	3016000	6	3.96961
5	3018000	5	3.95597
5	3020000	7	4.10587
5	3022000	6	3.42059
5	3024000	1	2.07721
5	3026000	26	5.634
5	3028000	6	4.04602
5	3030000	6	4.14743
5	3032000	4	3.33808
5	3034000	7	4.35486
5	3036000	12	4.24584
5	3038000	8	3.89542
5	3040000	14	5.26241
5	3042000	8	4.34476
5	3044000	11	4.59
5	3046000	14	4.63111
5	3048000	32	5.98392
5	3050000	56	6.25503
5	3052000	5	2.65399
5	3054000	6	3.89532
5	3056000	7	2.93192
5	3058000	13	3.98732
5	3060000	7	3.93162
5	3062000	10	4.04835
5	3064000	9	3.58881
5	3066000	6	3.96744
5	3068000	3	3.28669
5	3070000	4	3.69266
5	3072000	11	5.00646
5	3074000	8	4.59983
5	3076000	11	4.93138
5	3078000	6	4.17267
5	3080000	9	4.4078
5	3082000	3	3.31519
5	3084000	6	4.00185
5	3086000	7	4.43958
5	3088000	3	3.21325
5	3090000	10	4.67089
5	3092000	7	4.42166
5	3094000	8	4.37236
5	3096000	16	5.40165
5	3098000	4	3.66682
5	3100000	6	3.92342
5	3102000	11	5.00233
5	3104000	3	3.31709
5	3106000	5	3.85532
5	3108000	5	3.58973
5	3110000	2	2.53898
5	3112000	4	3.69266
5	3114000	8	4.60871
5	3116000	8	4.55478
5	3118000	5	3.37341
5	3120000	8	4.58096
5	3122000	9	4.59169
5	3124000	9	4.47597
5	3126000	10	4.07842
5	3128000	10	4.76032
5	3130000	5	3.99061
5	3132000	5	3.21391
5	3134000	7	4.30593
5	3136000	5	3.21246
5	3138000	6	2.96508
5	3140000	2	2.79996
5	3142000	9	4.00746
5	3144000	11	4.61625
5	3146000	3	3.29184
5	3148000	10	4.46587
5	3150000	10	4.76997
5	3152000	16	5.21329
5	3154000	13	3.92239
5	3156000	14	4.61433
5	3158000	7	4.41961
5	3160000	4	3.67406
5	3162000	24	2.87138
5	3164000	7	3.96121
5	3166000	4	2.07169
5	3168000	35	5.80816
5	3170000	12	4.94673
5	3172000	13	4.94612
5	3174000	7	4.03414
5	3176000	8	4.3555
5	3178000	7	3.7249
5	3180000	11	4.64656
5	3182000	22	4.53566
5	3184000	14	3.61242
5	3186000	9	3.52424
5	3188000	13	4.64451
5	3190000	8	4.36824
5	3192000	1	2.07721
5	3194000	14	1.71685
5	3196000	6	3.42965
5	3198000	7	4.10996
5	3200000	5	3.52109
5	3202000	8	4.42739
5	3204000	6	4.08415
5	3206000	5	3.48982
5	3208000	5	3.81449
5	3210000	6	3.85731
5	3212000	7	3.94095
5	3214000	7	3.11526
5	3216000	8	4.16418
5	3218000	12	3.84805
5	3220000	15	5.35453
5	3222000	10	4.88611
5	3224000	17	5.22867
5	3226000	7	4.0383
5	3228000	8	4.11001
5	3230000	4	3.69424
5	3232000	8	1.82704
5	3234000	6	4.2385
5	3236000	13	3.01222
5	3238000	8	4.18408
5	3240000	9	4.76026
5	3242000	13	5.21996
5	3244000	3	3.24775
5	3246000	6	4.16384
5	3248000	7	4.4441
5	3250000	8	4.53958
5	3252000	5	3.99336
5	3254000	3	3.29252
5	3256000	2	2.81603
5	3258000	7	4.43189
5	3260000	6	4.2385
5	3262000	1	2.03725
5	3264000	7	4.4441
5	3266000	9	4.00435
5	3268000	6	4.23538
5	3270000	3	3.31553
5	3272000	3	3.31709
5	3274000	0	nan
5	3276000	6	3.54845
5	3278000	6	3.56087
5	3280000	8	4.50171
5	3282000	3	1.15
5	3284000	2	2.7313
5	3286000	4	3.54428
5	3288000	7	4.20855
5	3290000	5	3.97398
5	3292000	3	3.20544
5	3294000	5	3.93042
5	3296000	1	2.07721
5	3298000	10	4.46517
5	3300000	12	4.82988
5	3302000	16	4.79058
5	3304000	9	4.23384
5	3306000	18	4.10004
5	3308000	6	3.88771
5	3310000	9	4.21839
5	3312000	9	4.26024
5	3314000	8	4.44505
5	3316000	11	4.07158
5	3318000	12	4.46098
5	3320000	13	4.58483
5	3322000	10	4.49626
5	3324000	5	3.34082
5	3326000	9	4.36879
5	3328000	10	4.60384
5	3330000	10	4.4969
5	3332000	7	4.13555
5	3334000	7	4.06822
5	3336000	12	5.11938
5	3338000	13	4.74821
5	3340000	15	5.10604
5	3342000	7	3.82406
5	3344000	7	4.00781
5	3346000	8	3.31141
5	3348000	8	4.25916
5	3350000	11	4.36564
5	3352000	6	3.91125
5	3354000	7	4.09393
5	3356000	9	4.1775
5	3358000	9	3.67322
5	3360000	3	3.13959
5	3362000	4	3.69424
5	3364000	12	4.95365
5	3366000	6	4.12281
5	3368000	6	3.88626
5	3370000	2	2.81603
5	3372000	5	3.84587
5	3374000	9	4.2644
5	3376000	5	3.35054
5	3378000	5	3.60608
5	3380000	7	3.51386
5	3382000	4	3.69424
5	3384000	10	4.56661
5	3386000	5	2.86508
5	3388000	7	3.95112
5	3390000	1	2.07721
5	3392000	23	5.35011
5	3394000	22	5.23454
5	3396000	26	5.16621
5	3398000	12	4.41618
5	3400000	20	4.64854
5	3402000	27	5.54091
5	3404000	9	4.49428
5	3406000	18	5.25646
5	3408000	11	4.80096
5	3410000	2	2.78996
5	3412000	2	2.81603
5	3414000	4	3.43063
5	3416000	6	4.19273
5	3418000	17	1.36817
5	3420000	4	3.24975
5	3422000	6	4.1046
5	3424000	5	3.44891
5	3426000	4	2.97421
5	3428000	8	4.44013
5	3430000	6	4.01608
5	3432000	5	3.18666
5	3434000	1	2.07721
5	3436000	4	2.63356
5	3438000	3	2.8437
5	3440000	7	3.87043
5	3442000	5	3.65758
5	3444000	3	2.96154
5	3446000	2	2.81603
5	3448000	2	2.81603
5	3450000	5	3.68924
5	3452000	6	3.89293
5	3454000	4	2.97662
5	3456000	2	1.8176
5	3458000	6	4.092
5	3460000	2	2.81603
5	3462000	3	3.31709
5	3464000	28	4.97172
5	3466000	3	3.10828
5	3468000	4	3.67828
5	3470000	15	5.22536
5	3472000	5	3.62531
5	3474000	5	3.77611
5	3476000	4	3.69424
5	3478000	5	3.78623
5	3480000	3	3.24428
5	3482000	5	3.91282
5	3484000	3	2.98635
5	3486000	2	2.73466
5	3488000	3	3.17973
5	3490000	7	4.04971
5	3492000	4	3.6344
5	3494000	6	3.91142
5	3496000	5	3.81474
5	3498000	3	3.31709
5	3500000	3	3.31709
5	3502000	7	3.82456
5	3504000	15	4.69721
5	3506000	11	2.92519
5	3508000	6	3.08859
5	3510000	10	2.92216
5	3512000	11	4.4015
5	3514000	20	3.98305
5	3516000	10	3.59567
5	3518000	21	4.66289
5	3520000	15	3.83241
5	3522000	17	5.04726
5	3524000	20	2.68003
5	3526000	10	4.36562
5	3528000	2	2.58631
5	3530000	12	4.5225
5	3532000	7	4.09184
5	3534000	5	3.59118
5	3536000	9	3.75113
5	3538000	10	4.31125
5	3540000	11	4.52779
5	3542000	6	3.9967
5	3544000	22	5.36192
5	3546000	9	4.39087
5	3548000	13	4.88829
5	3550000	7	4.18162
5	3552000	8	4.27379
5	3554000	3	3.1672
5	3556000	15	5.03143
5	3558000	9	4.26569
5	3560000	19	4.82794
5	3562000	10	4.44497
5	3564000	5	3.42044
5	3566000	19	4.85324
5	3568000	11	4.9561
5	3570000	14	5.12608
5	3572000	7	4.07768
5	3574000	14	4.6833
5	3576000	4	3.36347
5	3578000	6	3.88097
5	3580000	8	4.1623
5	3582000	7	4.07011
5	3584000	9	3.96314
5	3586000	7	4.4441
5	3588000	13	4.54096
5	3590000	4	3.69424
5	3592000	10	4.38386
5	3594000	14	4.81033
5	3596000	16	5.09161
5	3598000	26	3.97936
5	3600000	13	4.6886
5	3602000	14	5.24402
5	3604000	6	4.19861
5	3606000	3	3.16503
5	3608000	11	4.85996
5	3610000	13	5.0558
5	3612000	10	4.72017
5	3614000	10	4.57196
5	3616000	9	4.65512
5	3618000	15	5.28713
5	3620000	6	3.86043
5	3622000	9	-0.44181
5	3624000	7	4.25751
5	3626000	10	4.70072
5	3628000	2	2.73617
5	3630000	1	2.07721
5	3632000	7	4.27014
5	3634000	4	3.65388
5	3636000	7	4.39088
5	3638000	6	4.02473
5	3640000	9	4.5644
5	3642000	5	3.98463
5	3644000	8	4.58788
5	3646000	5	3.63722
5	3648000	14	4.75411
5	3650000	16	4.81614
5	3652000	7	3.993
5	3654000	11	4.68287
5	3656000	16	4.87027
5	3658000	10	4.76538
5	3660000	7	4.24958
5	3662000	12	4.8614
5	3664000	96	6.10505
5	3666000	13	3.63924
5	3668000	10	4.72602
5	3670000	17	5.2137
5	3672000	7	4.34983
5	3674000	5	3.91382
5	3676000	16	5.07892
5	3678000	4	3.5379
5	3680000	11	4.82541
5	3682000	7	4.27439
5	3684000	13	4.99839
5	3686000	16	4.79624
5	3688000	20	5.17871
5	3690000	25	5.72987
5	3692000	15	5.26005
5	3694000	16	5.22628
5	3696000	20	5.4363
5	3698000	19	5.36365
5	3700000	20	5.28546
5	3702000	18	5.26179
5	3704000	33	5.85354
5	3706000	20	5.20675
5	3708000	9	3.93293
5	3710000	16	5.07704
5	3712000	7	4.16904
5	3714000	29	3.79536
5	3716000	19	5.49501
5	3718000	12	4.83138
5	3720000	3	3.09534
5	3722000	8	4.39176
5	3724000	33	5.12736
5	3726000	9	4.61367
5	3728000	3	2.91397
5	3730000	11	4.81238
5	3732000	5	3.75025
5	3734000	10	4.69196
5	3736000	19	5.37543
5	3738000	20	5.35029
5	3740000	16	4.76289
5	3742000	8	4.32531
5	3744000	5	3.77079
5	3746000	9	4.30653
5	3748000	12	4.92384
5	3750000	8	4.28924
5	3752000	10	4.39686
5	3754000	28	5.26128
5	3756000	20	4.43077
5	3758000	27	5.27834
5	3760000	23	5.75646
5	3762000	17	5.30981
5	3764000	11	4.74185
5	3766000	14	4.72745
5	3768000	16	4.80203
5	3770000	33	5.08205
5	3772000	30	4.95163
5	3774000	25	4.95007
5	3776000	21	4.92112
5	3778000	23	5.64534
5	3780000	14	5.122
5	3782000	30	5.92767
5	3784000	25	5.80596
5	3786000	15	5.24746
5	3788000	19	5.40687
5	3790000	9	4.61108
5	3792000	13	4.95272
5	3794000	34	6.01462
5	3796000	23	5.73497
5	3798000	9	4.44086
5	3800000	12	5.04577
5	3802000	5	3.38969
5	3804000	10	4.85521
5	3806000	19	5.34814
5	3808000	11	4.96718
5	3810000	6	4.06342
5	3812000	5	3.97744
5	3814000	4	3.47911
5	3816000	5	3.76788
5	3818000	10	4.83738
5	3820000	12	5.09469
5	3822000	5	3.64779
5	3824000	15	4.89708
5	3826000	20	5.58421
5	3828000	8	4.57401
5	3830000	6	3.85923
5	3832000	16	4.96475
5	3834000	13	5.04633
5	3836000	9	3.96596
5	3838000	4	3.43553
5	3840000	7	4.26775
5	3842000	10	4.728
5	3844000	19	5.4992
5	3846000	20	5.5829
5	3848000	7	3.88558
5	3850000	11	4.9352
5	3852000	21	5.16254
5	3854000	30	3.86096
5	3856000	9	4.67416
5	3858000	7	4.33964
5	3860000	5	3.85906
5	3862000	9	4.74879
5	3864000	11	4.94295
5	3866000	18	4.53399
5	3868000	6	4.21621
5	3870000	15	5.36516
5	3872000	13	5.12286
5	3874000	9	4.75046
5	3876000	6	4.10634
5	3878000	6	4.22069
5	3880000	10	4.79339
5	3882000	5	3.88411
5	3884000	6	4.23329
5	3886000	4	3.56791
5	3888000	5	3.7443
5	3890000	4	3.56791
5	3892000	10	4.8835
5	3894000	21	5.60064
5	3896000	3	3.24495
5	3898000	4	3.55191
5	3900000	7	4.35398
5	3902000	39	6.17624
5	3904000	13	5.15799
5	3906000	25	5.56023
5	3908000	27	5.65873
5	3910000	29	5.67946
5	3912000	31	5.85911
5	3914000	20	5.47018
5	3916000	18	5.28859
5	3918000	14	5.17261
5	3920000	7	4.33886
5	3922000	7	4.34079
5	3924000	8	4.53856
5	3926000	11	4.919
5	3928000	13	5.18301
5	3930000	8	4.60717
5	3932000	10	4.6917
5	3934000	12	4.37873
5	3936000	17	5.06811
5	3938000	13	4.64506
5	3940000	10	4.66959
5	3942000	13	5.18549
5	3944000	6	4.09925
5	3946000	6	3.63623
5	3948000	10	4.35169
5	3950000	8	4.47541
5	3952000	9	4.64891
5	3954000	17	5.29306
5	3956000	13	4.9787
5	3958000	9	4.36368
5	3960000	8	4.51025
5	3962000	12	4.74311
5	3964000	8	4.32383
5	3966000	9	4.5916
5	3968000	14	4.95105
5	3970000	12	4.56775
5	3972000	13	5.10668
5	3974000	12	4.95032
5	3976000	7	3.94419
5	3978000	10	3.5927
5	3980000	19	5.06997
5	3982000	34	5.74272
5	3984000	21	5.55808
5	3986000	5	3.78995
5	3988000	14	4.81234
5	3990000	17	4.84271
5	3992000	22	5.41695
5	3994000	11	4.82822
5	3996000	9	4.14188
[truncated: 46,741 more rows]
