# Supplementary material for: Refining the Camelus dromedarius Myostatin Gene Polymorphism through Worldwide Whole-Genome Sequencing
Source: Animals (Basel). 2022 Aug 14;12(16):2068. doi: 10.3390/ani12162068 (PMC9404819; doi:10.3390/ani12162068)
Supplement: Supplementary file 1 [file animals-12-02068-s001.zip › Table S6.xlsx]

## Sheet: Table S6
		Camelus dromedarius				Camelus bactrianus		Camelus ferus
Variant Name		Reference allele¹	Consensus allele	Alternative allele		Reference allele²		Reference allele³
5var58454653		T	T	C		C		C
5var58454661		A	G	A		G		G
5var58454817		G	A	G		A		A
5var58455061		A	A	G		A		A
5var58455078		T	T	C		C		C
5var58455182		G	A	G		A		G
5var58455388		GAA	GAA	GA		GAA		GAA
5var58455545		C	T	C		T		T
5var58455575		T	C	T		C		C
5var58455582		T	C	T		C		C
5var58455659		G	A	G		A		A
5var58455672		A	A	T		A		A
5var58455785		AT	A	AT		AT		AT
5var58455939		T	A	T		A		A
5var58455971		T	A	T		T		T
5var58456306		T	C	T		C		C
5var58456826		G	A	G		A		A
5var58457035		C	G	C		G		G
5var58457125		A	T	A		T		A
5var58457275		A	G	A		A		A
5var58457655		A	G	A		G		G
5var58457787		T	T	G		T		T
5var58457898		A	T	A		T		A
5var58458048		T	G	T		G		G
5var58458186		C	T	C		T		C
5var58458397		T	T	C		T		T
5var58458588		A	C	A		A		A
5var58458782		T	T	A		T		T
5var58459609		CA	CA	C		CA		CA
5var58459847		C	T	C		T		C
5var58460090		C	A	C		C		C
5var58460443		A	G	A		G		G
5var58460465		A	G	A		G		G
5var58460658		A	G	A		G		G
5var58461263		G	A	G		A		A
5var58461332		C	T	C		C		C
5var58461338		T	A	T		T		T
5var58461341		A	G	A		A		A
5var58461531		G	C	G		C		C
5var58462060		A	ATAT	A		ATAT		A
5var58462253		A	G	A		G		G
5var58462540		G	A	G		A		A
5var58462663		C	G	C		C		C
5var58462673		A	A	G		A		A
5var58462745		T	TA	T		TA		TA
5var58463028		C	G	C		G		C
5var58463263		CA	C	CA		C		C
5var58463788		T	G	T		G		G
5var58464060		CA	CAA	CA		CAA		CAA
5var58464142		G	A	G		A		A
5var58464435		G	T	G		T		T
5var58464462		A	A	G		G		G
5var58464463		T	T	C		C		C
5var58464775		C	C	G		C		C
5var58464910		T	TAATAA	T		T		T
5var58464911		C	A	C		C		C
5var58464953		C	G	C		G		G
5var58465061		A	G	A		A		A
5var58465356		A	G	A		A		A
5var58465820		C	T	C		T		T
5var58466157		C	G	C		G		G
5var58466243		C	T	C		C		C
5var58466520		T	C	T		C		C
5var58466566		A	A	AT		AT		AT
5var58466681		T	G	T		T		-
5var58466683		TAGATTTAAATTAGGAA	T	TAGATTTAAATTAGGAA		T		TAGATTTAAATTAGGAA
5var58466897		C	C	T		T		T
5var58467116		C	A	C		A		C
5var58467486		A	A	G		A		A
5var58467902		A	G	A		G		A
5var58467907		T	G	T		G		G
5var58468095		C	T	C		T		T
5var58468197		G	T	G		T		T
5var58468230		C	A	C		A		A
5var58468451		T	A	T		A		A
5var58468523		A	T	A		T		T
5var58468698		C	T	C		T		T
5var58469112		AAGATAGATAGAT	AAGATAGAT	AAGATAGATAGAT		AAGATAGATAGAT		AAGATAGATAGAT
5var58469137		A	AGATAGATAGATAGATG	A		A		A
5var58469140		T	TAGACAGACAGACAGAC	T		TAGACAGACAGACAGAC		T
5var58469144		T	C	T		C		T
5var58469146		GATAGATAGATAGATAA	G	GATAGATAGATAGATAA		GATAGATAGATAGATAA		GATAGATAGATAGATAA
5var58469148		T	C	T		C		C
5var58469150		GATAGATAGATAA	G	GATAGATAGATAA		GATAGATAGATAA		GATAGATAGATAA
5var58469154		GATAGATAA	GATAGATAA	G		GATAGATAA		GATAGATAA
5var58469158		GATAA	GATAA	G		GATAA		GATAA
5var58469161		A	AG	A		A		A
5var58469162		A	G	A		A		A
5var58469197		A	A	G		G		G
5var58469628		C	CG	C		CG		CG
5var58470332		T	T	C		T		T
5var58470396		A	G	A		G		G
5var58470573		T	C	T		C		C
5var58470669		T	C	T		T		T
5var58470741		T	G	T		G		T
5var58470815		G	A	G		G		G
5var58470846		ATATC	A	ATATC		A		A
5var58471036		AAT	A	AAT		A		A
5var58471063		AT	AT	A		A		A
¹nucleotides in the C. dromedarius CamDro3 assembly (GCA_000803125.3); ²nucleotides in the C. bactrianus Ca_bactrianus_MBC_1.0 scaffolds (GCA_000767855.1); ³nucleotides in the C. ferus BCGSAC_Cfer_1.0 assembly (GCA_009834535.1).
