# Supplementary material for: Refining the Camelus dromedarius Myostatin Gene Polymorphism through Worldwide Whole-Genome Sequencing
Source: Animals (Basel). 2022 Aug 14;12(16):2068. doi: 10.3390/ani12162068 (PMC9404819; doi:10.3390/ani12162068)
Supplement: Supplementary file 1 [file animals-12-02068-s001.zip › Table S7.xlsx]

## Sheet: Table S7
Variant	AC	ID	Score	Str.	Consensus Sequence	Signal Sequence
	Allele G
5var58466157	M00138	V$OCT1_04	0.781263	(-)	NNNNNNNWATGCAAATNNNWNNW	TGCAGGCATTAAAATTTTCCTTG
	M00138	V$OCT1_04	0.813258	(-)	NNNNNNNWATGCAAATNNNWNNW	CATTAAAATTTTCCTTGGCATTA
	M00057	V$COMP1_01	0.773892	(-)	NNTNWKGATTGRCNRSRANMRRNN	AAATTTTCCTTGGCATTACTCAAA
	M00074	V$CETS1P54_02	0.88089	(-)	NNAMMGGAWRWNN	AATTTTCCTTGGC
	M00088	V$IK3_01	0.825839	(-)	TNYTGGGAATACC	AATTTTCCTTGGC
	M00109	V$CEBPB_01	0.813274	(-)	RNRTKNNGMAAKNN	CCTTGGCATTACTC
	Allele C
	M00195	V$OCT1_Q6	0.81714	(-)	NNNNATGCAAATNAN	TTGCTTGGCATTACT
	M00264	V$STAF_02	0.76423	(-)	MNTTCCCAKMATKCMWNGCRN	TTGCTTGGCATTACTCAAAAG
	Allele T
5var58466243	M00056	V$MYOGNF1_01	0.744509	(-)	CRSCTGTNNNNTTTGGCACNSNGCCARNN	TCTCATCAAAGTTGAAATATAAAAAGCCA
	M00158	V$COUP_01	0.818967	(-)	TGAMCTTTGMMCYT	CTCATCAAAGTTGA
	M00138	V$OCT1_04	0.786909	(+)	NNNNNNNWATGCAAATNNNWNNW	TCATCAAAGTTGAAATATAAAAA
	M00062	V$IRF1_01	0.74052	(+)	SAAAAGYGAAACC	CAAAGTTGAAATA
	M00109	V$CEBPB_01	0.839277	(+)	RNRTKNNGMAAKNN	CAAAGTTGAAATAT
	M00206	V$HNF1_C	0.791715	(+)	NGTTAATKAWTNACCAM	AGTTGAAATATAAAAAG
	M00082	V$EVI1_05	0.792067	(+)	AGATAAGATAN	AAATATAAAAA
	Allele C
	M00227	V$VMYB_02	0.796931	(-)	NSYAACGGN	AAAGTTGGA
	M00086	V$IK1_01	0.796741	(+)	NNNTGGGAATRCC	AAGTTGGAATATA
	M00190	V$CEBP_Q2	0.82996	(+)	NNNTTGCNNAANNN	AAGTTGGAATATAA
	M00136	V$OCT1_02	0.778831	(-)	NNGAATATKCANNNN	AGTTGGAATATAAAA
	M00233	V$MEF2_04	0.720886	(+)	NNTGTTACTAAAAATAGAAMNN	AGTTGGAATATAAAAAGCCACT
	M00216	V$TATA_C	0.797201	(+)	NCTATAAAAR	GGAATATAAA
	M00062	V$IRF1_01	0.763569	(+)	SAAAAGYGAAACC	GAATATAAAAAGC
	Allele C
5var58466520	M00152	V$SRF_01	0.717644	(-)	ATGCCCATATATGGWNNT	ATTTACTTAGATTGTAAT
	M00011	V$EVI1_06	0.775619	(-)	ACAAGATAA	TTAGATTGT
	M00075	V$GATA1_01	0.770977	(+)	SNNGATNNNN	TTAGATTGTA
	M00148	V$SRY_01	0.941473	(-)	AAACWAM	TTAGATT
	M00160	V$SRY_02	0.842631	(-)	NWWAACAAWANN	TAGATTGTAATT
	M00162	V$OCT1_06	0.847656	(+)	CWNAWTKWSATRYN	TAGATTGTAATTTT
	M00248	V$OCT1_07	0.837185	(+)	TNTATGNTAATT	TAGATTGTAATT
	M00042	V$SOX5_01	0.835325	(-)	NNAACAATNN	AGATTGTAAT
	M00162	V$OCT1_06	0.806641	(-)	CWNAWTKWSATRYN	AGATTGTAATTTTA
	M00232	V$MEF2_03	0.76049	(-)	NNNNNWKCTAWAAATAGMNNNN	GATTGTAATTTTAAAATTTCCC
	Allele T
	M00138	V$OCT1_04	0.798202	(+)	NNNNNNNWATGCAAATNNNWNNW	TAAGATTTACTTAGATTATAATT
	M00157	V$RORA2_01	0.789559	(-)	NWAWNTAGGTCAN	TTTACTTAGATTA
	M00148	V$SRY_01	0.941473	(-)	AAACWAM	TTAGATT
	M00216	V$TATA_C	0.758912	(+)	NCTATAAAAR	AGATTATAAT
	M00099	V$S8_01	0.765866	(-)	WNNANYYAATTANYNN	ATTATAATTTTAAAAT
	M00100	V$CDXA_01	0.92104	(-)	MTTTATR	TATAATT
	M00101	V$CDXA_02	0.995062	(-)	WWTWMTR	TATAATT
	Allele G
5var58466681	M00006	V$MEF2_01	0.733696	(+)	CTCTAAAAATAACYCY	ATTTAAATCTAACTAT
	M00255	V$GC_01	0.785154	(-)	NRGGGGCGGGGCNK	TAAATCTAACTATT
	M00138	V$OCT1_04	0.855918	(-)	NNNNNNNWATGCAAATNNNWNNW	TCTAACTATTTCCCTAATCACAC
	M00227	V$VMYB_02	0.802948	(+)	NSYAACGGN	TCTAACTAT
	M00042	V$SOX5_01	0.799483	(+)	NNAACAATNN	CTAACTATTT
	M00127	V$GATA1_03	0.819941	(-)	RNSNNGATAANNGN	CTAACTATTTCCCT
	Allele T
	M00138	V$OCT1_04	0.790046	(+)	NNNNNNNWATGCAAATNNNWNNW	TAATTTAAATCTAAATATTTCCC
	M00138	V$OCT1_04	0.816604	(-)	NNNNNNNWATGCAAATNNNWNNW	AATTTAAATCTAAATATTTCCCT
	M00232	V$MEF2_03	0.78852	(+)	NNNNNWKCTAWAAATAGMNNNN	TTTAAATCTAAATATTTCCCTA
	M00160	V$SRY_02	0.783911	(+)	NWWAACAAWANN	TAAATCTAAATA
	M00081	V$EVI1_04	0.903057	(-)	NGATANGANWAGATA	AATCTAAATATTTCC
	M00136	V$OCT1_02	0.79372	(-)	NNGAATATKCANNNN	AATCTAAATATTTCC
	M00267	V$XFD1_01	0.886532	(+)	YAWGTAAAYAWWRY	AATCTAAATATTTC
	M00006	V$MEF2_01	0.743868	(+)	CTCTAAAAATAACYCY	ATCTAAATATTTCCCT
	M00129	V$HFH1_01	0.834282	(-)	NAWTGTTTATWT	ATCTAAATATTT
	M00206	V$HNF1_C	0.803797	(+)	NGTTAATKAWTNACCAM	ATCTAAATATTTCCCTA
	M00138	V$OCT1_04	0.877666	(-)	NNNNNNNWATGCAAATNNNWNNW	TCTAAATATTTCCCTAATCACAC
	M00269	V$XFD3_01	0.816906	(-)	WNWGTMAACAWWMW	TAAATATTTCCCTA
	Allele C
5var58466897	M00134	V$HNF4_01	0.77745	(+)	NNNRGGNCAAAGKTCANNN	ATCAGTCAAAAGTTGAGCA
	M00155	V$ARP1_01	0.761379	(-)	TGARCCYTTGAMCCYW	ATCAGTCAAAAGTTGA
	M00158	V$COUP_01	0.801512	(-)	TGAMCTTTGMMCYT	CAGTCAAAAGTTGA
	M00183	V$MYB_Q6	0.892531	(-)	NNNAACKGNC	AAAAGTTGAG
	Allele T
	M00269	V$XFD3_01	0.847422	(+)	WNWGTMAACAWWMW	TCAGTCAAAAATTG
	M00206	V$HNF1_C	0.810414	(+)	NGTTAATKAWTNACCAM	AGTCAAAAATTGAGCAC
	M00042	V$SOX5_01	0.797223	(+)	NNAACAATNN	TCAAAAATTG
	M00095	V$CDP_01	0.77705	(+)	CCAATAATCGAT	TCAAAAATTGAG
	M00099	V$S8_01	0.770923	(-)	WNNANYYAATTANYNN	TCAAAAATTGAGCACA
	M00239	V$T3R_01	0.731403	(+)	SNNTRAGGTCACGSNN	AATTGAGCACAATCTT
	Allele A
5var58467116	M00206	V$HNF1_C	0.793585	(-)	NGTTAATKAWTNACCAM	TTGGATATAACTTACAT
	M00162	V$OCT1_06	0.860547	(+)	CWNAWTKWSATRYN	ATAACTTACATAGA
	M00248	V$OCT1_07	0.871317	(-)	TNTATGNTAATT	AACTTACATAGA
	M00045	V$E4BP4_01	0.767335	(-)	NRTTAYGTAAYN	ACTTACATAGAA
	M00160	V$SRY_02	0.764827	(+)	NWWAACAAWANN	ACTTACATAGAA
	M00040	V$CREBP1_01	0.812174	(+)	TTACGTAA	TTACATAG
	M00040	V$CREBP1_01	0.746641	(-)	TTACGTAA	TTACATAG
	M00082	V$EVI1_05	0.786735	(+)	AGATAAGATAN	ACATAGAATAG
	M00160	V$SRY_02	0.778332	(+)	NWWAACAAWANN	ACATAGAATAGA
	Allele C
	M00252	V$TATA_01	0.782543	(+)	STATAAAWRNNNNNN	GGATATAACTTACAG
	M00126	V$GATA1_02	0.783125	(+)	NNNNNGATANKGNN	TTACAGAGAATAGA
	Allele A
5var58467486	M00269	V$XFD3_01	0.793406	(+)	WNWGTMAACAWWMW	TGGGTCAACTCTCT
	M00072	V$CP2_01	0.819468	(-)	GCNMNAMCMAG	CTTAGGAGTCC
	Allele G
	M00115	V$TAXCREB_02	0.634678	(+)	RTGACGCATAYCCCC	ATGGGTCAACTCTCC
	M00194	V$NFKB_Q6	0.791045	(+)	NGGGGAMTTTCCNN	GGTCAACTCTCCTA
	M00261	V$OLF1_01	0.800835	(+)	NNCNANTCCCYNGRGARNNKGN	CAACTCTCCTAGGAGTCCTTAG
	M00073	V$DELTAEF1_01	0.841131	(+)	NNNCACCTNAN	ACTCTCCTAGG
	M00088	V$IK3_01	0.790932	(+)	TNYTGGGAATACC	TCCTAGGAGTCCT
	Allele G
5var58467902	M00103	V$CLOX_01	0.793861	(-)	NNTATCGATTANYNW	AAAAAGTTCGATTTA
	M00146	V$HSF1_01	0.789287	(+)	RGAANRTTCN	AAAAAGTTCG
	M00147	V$HSF2_01	0.797043	(+)	NGAANNWTCK	AAAAAGTTCG
	M00212	V$POLY_C	0.759584	(-)	CAATAAAACCYYYYKCTN	AAAAAGTTCGATTTACTC
	Allele A
	M00250	V$GFI1_01	0.805439	(-)	NNNNNNNAAATCASWGYNNNNNNN	TAAAAAAAGTTTGATTTACTCAGA
	M00238	V$BARBIE_01	0.797215	(+)	ATNNAAAGCNGRNGG	AAAAAAAGTTTGATT
	M00124	V$PBX1_02	0.745305	(-)	NNMATCAATCAANNW	AAAAAGTTTGATTTA
	M00129	V$HFH1_01	0.784525	(+)	NAWTGTTTATWT	AAAAGTTTGATT
	M00130	V$HFH2_01	0.890646	(+)	NAWTGTTTRTTT	AAAAGTTTGATT
	M00162	V$OCT1_06	0.860547	(+)	CWNAWTKWSATRYN	AAAAGTTTGATTTA
	M00160	V$SRY_02	0.810335	(-)	NWWAACAAWANN	AAGTTTGATTTA
	M00258	V$ISRE_01	0.760207	(+)	CAGTTTCWCTTTYCC	AAGTTTGATTTACTC
	M00124	V$PBX1_02	0.751424	(-)	NNMATCAATCAANNW	AGTTTGATTTACTCA
	M00267	V$XFD1_01	0.872727	(-)	YAWGTAAAYAWWRY	GTTTGATTTACTCA
	M00269	V$XFD3_01	0.822518	(-)	WNWGTMAACAWWMW	GTTTGATTTACTCA
	M00148	V$SRY_01	0.962791	(-)	AAACWAM	TTTGATT
	Allele G
5var58467907	M00268	V$XFD2_01	0.844	(+)	WNWATAAACAWNNR	TTTAAAAACAGTTT
	M00129	V$HFH1_01	0.79844	(-)	NAWTGTTTATWT	TTAAAAACAGTT
	M00192	V$GR_Q6	0.784877	(-)	NNNNNNCNNTNTGTNCTNN	TAAAAACAGTTTGATTTAC
	M00250	V$GFI1_01	0.792837	(-)	NNNNNNNAAATCASWGYNNNNNNN	TAAAAACAGTTTGATTTACTCAGA
	M00003	V$VMYB_01	0.801875	(+)	AAYAACGGNN	AAAAACAGTT
	M00183	V$MYB_Q6	0.839004	(-)	NNNAACKGNC	AACAGTTTGA
	M00184	V$MYOD_Q6	0.776373	(-)	NNCANCTGNY	AACAGTTTGA
	M00227	V$VMYB_02	0.820698	(-)	NSYAACGGN	ACAGTTTGA
	M00253	V$CAP_01	0.894036	(+)	NCANNNNN	ACAGTTTG
	Allele T
	M00097	V$PAX6_01	0.764504	(-)	NNNNTTCACGCWTSANTKNNN	TTCTAATCAAGTTTAAAAAAA
	M00116	V$CEBPA_01	0.806414	(+)	NNATTRCNNAANNN	AGTTTAAAAAAAGT
	M00160	V$SRY_02	0.777158	(+)	NWWAACAAWANN	GTTTAAAAAAAG
	M00216	V$TATA_C	0.756271	(+)	NCTATAAAAR	GTTTAAAAAA
	M00216	V$TATA_C	0.793768	(+)	NCTATAAAAR	TTTAAAAAAA
	M00250	V$GFI1_01	0.805439	(-)	NNNNNNNAAATCASWGYNNNNNNN	TAAAAAAAGTTTGATTTACTCAGA
	M00238	V$BARBIE_01	0.797215	(+)	ATNNAAAGCNGRNGG	AAAAAAAGTTTGATT
	M00124	V$PBX1_02	0.745305	(-)	NNMATCAATCAANNW	AAAAAGTTTGATTTA
	M00129	V$HFH1_01	0.784525	(+)	NAWTGTTTATWT	AAAAGTTTGATT
	M00130	V$HFH2_01	0.890646	(+)	NAWTGTTTRTTT	AAAAGTTTGATT
	Allele A
5var58466566	M00138	V$OCT1_04	0.78189	(+)	NNNNNNNWATGCAAATNNNWNNW	ATTTTTGGAGGAAAAAAATTTCA
	M00056	V$MYOGNF1_01	0.744605	(-)	CRSCTGTNNNNTTTGGCACNSNGCCARNN	TTTTTGGAGGAAAAAAATTTCAACTTTTA
	Allele AT
	M00024	V$E2F_01	0.757006	(+)	TWSGCGCGAAAAYKR	TTGGAGGAAAAAAAA
	M00133	V$TST1_01	0.883866	(+)	NNKGAWTWANANTNN	GAGGAAAAAAAATTT
	M00130	V$HFH2_01	0.897233	(-)	NAWTGTTTRTTT	GAAAAAAAATTT
	M00212	V$POLY_C	0.740028	(+)	CAATAAAACCYYYYKCTN	GAAAAAAAATTTCAACTT
	Allele T
5var58466683	M00138	V$OCT1_04	0.790046	(+)	NNNNNNNWATGCAAATNNNWNNW	TAATTTAAATCTAAATATTTCCC
	M00138	V$OCT1_04	0.816604	(-)	NNNNNNNWATGCAAATNNNWNNW	AATTTAAATCTAAATATTTCCCT
	M00252	V$TATA_01	0.798275	(+)	STATAAAWRNNNNNN	ATTTAAATCTAAATA
	M00232	V$MEF2_03	0.78852	(+)	NNNNNWKCTAWAAATAGMNNNN	TTTAAATCTAAATATTTCCCTA
	M00099	V$S8_01	0.772693	(+)	WNNANYYAATTANYNN	TAAATCTAAATATTTC
	M00160	V$SRY_02	0.783911	(+)	NWWAACAAWANN	TAAATCTAAATA
	M00162	V$OCT1_06	0.9375	(-)	CWNAWTKWSATRYN	TAAATCTAAATATT
	M00081	V$EVI1_04	0.903057	(-)	NGATANGANWAGATA	AATCTAAATATTTCC
	M00136	V$OCT1_02	0.79372	(-)	NNGAATATKCANNNN	AATCTAAATATTTCC
	M00148	V$SRY_01	0.941473	(+)	AAACWAM	AATCTAA
	M00267	V$XFD1_01	0.886532	(+)	YAWGTAAAYAWWRY	AATCTAAATATTTC
	M00006	V$MEF2_01	0.743868	(+)	CTCTAAAAATAACYCY	ATCTAAATATTTCCCT
	M00129	V$HFH1_01	0.834282	(-)	NAWTGTTTATWT	ATCTAAATATTT
	M00206	V$HNF1_C	0.803797	(+)	NGTTAATKAWTNACCAM	ATCTAAATATTTCCCTA
	M00135	V$OCT1_01	0.780618	(+)	NNNNWTATGCAAATNTNNN	CAAAAACTGCAAATCTATG
	M00258	V$ISRE_01	0.733789	(-)	CAGTTTCWCTTTYCC	CAAAAACTGCAAATC
	M00003	V$VMYB_01	0.879767	(+)	AAYAACGGNN	AAAAACTGCA
	M00062	V$IRF1_01	0.758736	(+)	SAAAAGYGAAACC	AAAAACTGCAAAT
	M00063	V$IRF2_01	0.724043	(+)	GAAAAGYGAAASY	AAAAACTGCAAAT
	M00183	V$MYB_Q6	0.821162	(+)	NNNAACKGNC	AAAAACTGCA
	M00195	V$OCT1_Q6	0.797762	(+)	NNNNATGCAAATNAN	AAAACTGCAAATCTA
	M00250	V$GFI1_01	0.845235	(+)	NNNNNNNAAATCASWGYNNNNNNN	AAACTGCAAATCTATGTTTATATT
	M00210	V$OCT_C	0.78332	(-)	CTNATTTGCATAY	AACTGCAAATCTA
	M00138	V$OCT1_04	0.805521	(+)	NNNNNNNWATGCAAATNNNWNNW	GCAAATCTATGTTTATATTTACC
	M00106	V$CDPCR3HD_01	0.894752	(-)	NATYGATSSS	CAAATCTATG
	M00231	V$MEF2_02	0.791783	(-)	NNNNNNKCTAWAAATAGMNNNN	CAAATCTATGTTTATATTTACC
	M00232	V$MEF2_03	0.804465	(-)	NNNNNWKCTAWAAATAGMNNNN	CAAATCTATGTTTATATTTACC
	M00026	V$RSRFC4_01	0.825829	(+)	RNKCTATTTWTAGMWN	AATCTATGTTTATATT
	M00135	V$OCT1_01	0.780618	(+)	NNNNWTATGCAAATNTNNN	CAAAAACTGCAAATCTATG
	M00258	V$ISRE_01	0.733789	(-)	CAGTTTCWCTTTYCC	CAAAAACTGCAAATC
	M00003	V$VMYB_01	0.879767	(+)	AAYAACGGNN	AAAAACTGCA
	M00062	V$IRF1_01	0.758736	(+)	SAAAAGYGAAACC	AAAAACTGCAAAT
	M00063	V$IRF2_01	0.724043	(+)	GAAAAGYGAAASY	AAAAACTGCAAAT
	M00183	V$MYB_Q6	0.821162	(+)	NNNAACKGNC	AAAAACTGCA
	M00195	V$OCT1_Q6	0.797762	(+)	NNNNATGCAAATNAN	AAAACTGCAAATCTA
	M00250	V$GFI1_01	0.845235	(+)	NNNNNNNAAATCASWGYNNNNNNN	AAACTGCAAATCTATGTTTATATT
	M00210	V$OCT_C	0.78332	(-)	CTNATTTGCATAY	AACTGCAAATCTA
	M00138	V$OCT1_04	0.805521	(+)	NNNNNNNWATGCAAATNNNWNNW	GCAAATCTATGTTTATATTTACC
	M00106	V$CDPCR3HD_01	0.894752	(-)	NATYGATSSS	CAAATCTATG
	M00231	V$MEF2_02	0.791783	(-)	NNNNNNKCTAWAAATAGMNNNN	CAAATCTATGTTTATATTTACC
	M00232	V$MEF2_03	0.804465	(-)	NNNNNWKCTAWAAATAGMNNNN	CAAATCTATGTTTATATTTACC
	M00026	V$RSRFC4_01	0.825829	(+)	RNKCTATTTWTAGMWN	AATCTATGTTTATATT
	Allele TAGATTTAAATTAGGAA
	M00231	V$MEF2_02	0.773252	(-)	NNNNNNKCTAWAAATAGMNNNN	ACTTCCTAATTTAAATCTTTCC
	M00162	V$OCT1_06	0.821875	(-)	CWNAWTKWSATRYN	CTAATTTAAATCTT
	M00195	V$OCT1_Q6	0.835699	(-)	NNNNATGCAAATNAN	CTAATTTAAATCTTT
	M00206	V$HNF1_C	0.791139	(+)	NGTTAATKAWTNACCAM	ATTTAAATCTTTCCTAA
	M00201	V$CEBP_C	0.822688	(-)	NGWNTKNKGYAAKNSAYA	TAAATCTTTCCTAATTTA
	M00269	V$XFD3_01	0.784988	(-)	WNWGTMAACAWWMW	TAAATCTTTCCTAA
	M00080	V$EVI1_03	0.712757	(-)	AGATAAGATAA	AAATCTTTCCT
	M00201	V$CEBP_C	0.801397	(+)	NGWNTKNKGYAAKNSAYA	AATCTTTCCTAATTTAAA
	M00086	V$IK1_01	0.808494	(-)	NNNTGGGAATRCC	ATCTTTCCTAATT
	M00109	V$CEBPB_01	0.949232	(-)	RNRTKNNGMAAKNN	ATCTTTCCTAATTT
	M00116	V$CEBPA_01	0.804458	(+)	NNATTRCNNAANNN	ATCTTTCCTAATTT
	M00116	V$CEBPA_01	0.85569	(-)	NNATTRCNNAANNN	ATCTTTCCTAATTT
	M00117	V$CEBPB_02	0.869176	(+)	NKNTTGCNYAAYNN	ATCTTTCCTAATTT
	M00159	V$CEBP_01	0.882658	(-)	NNTKTGGWNANNN	ATCTTTCCTAATT
	M00190	V$CEBP_Q2	0.821862	(-)	NNNTTGCNNAANNN	ATCTTTCCTAATTT
	M00045	V$E4BP4_01	0.770824	(-)	NRTTAYGTAAYN	TCTTTCCTAATT
	M00057	V$COMP1_01	0.803832	(-)	NNTNWKGATTGRCNRSRANMRRNN	TCTTTCCTAATTTAAATCTAAATA
	M00087	V$IK2_01	0.894634	(-)	NNNYGGGAWNNN	TCTTTCCTAATT
	M00248	V$OCT1_07	0.805173	(+)	TNTATGNTAATT	TCTTTCCTAATT
	M00138	V$OCT1_04	0.812212	(+)	NNNNNNNWATGCAAATNNNWNNW	CTTTCCTAATTTAAATCTAAATA
	M00157	V$RORA2_01	0.786119	(-)	NWAWNTAGGTCAN	CTTTCCTAATTTA
	M00040	V$CREBP1_01	0.749109	(+)	TTACGTAA	TTTCCTAA
	M00040	V$CREBP1_01	0.746641	(-)	TTACGTAA	TTTCCTAA
	M00138	V$OCT1_04	0.828105	(-)	NNNNNNNWATGCAAATNNNWNNW	TTTCCTAATTTAAATCTAAATAT
	M00141	V$LYF1_01	0.831587	(-)	TTTGGGAGR	TTTCCTAAT
	M00099	V$S8_01	0.790139	(-)	WNNANYYAATTANYNN	TTCCTAATTTAAATCT
	M00162	V$OCT1_06	0.886719	(+)	CWNAWTKWSATRYN	CTAATTTAAATCTA
	M00250	V$GFI1_01	0.824895	(+)	NNNNNNNAAATCASWGYNNNNNNN	CTAATTTAAATCTAAATATTTCCC
	M00138	V$OCT1_04	0.790046	(+)	NNNNNNNWATGCAAATNNNWNNW	TAATTTAAATCTAAATATTTCCC
	M00138	V$OCT1_04	0.816604	(-)	NNNNNNNWATGCAAATNNNWNNW	AATTTAAATCTAAATATTTCCCT
	M00248	V$OCT1_07	0.810473	(-)	TNTATGNTAATT	AATTTAAATCTA
	M00100	V$CDXA_01	0.937224	(+)	MTTTATR	ATTTAAA
	M00252	V$TATA_01	0.798275	(+)	STATAAAWRNNNNNN	ATTTAAATCTAAATA
	M00100	V$CDXA_01	0.937224	(-)	MTTTATR	TTTAAAT
	M00232	V$MEF2_03	0.78852	(+)	NNNNNWKCTAWAAATAGMNNNN	TTTAAATCTAAATATTTCCCTA
	M00099	V$S8_01	0.772693	(+)	WNNANYYAATTANYNN	TAAATCTAAATATTTC
	M00160	V$SRY_02	0.783911	(+)	NWWAACAAWANN	TAAATCTAAATA
	M00162	V$OCT1_06	0.9375	(-)	CWNAWTKWSATRYN	TAAATCTAAATATT
	M00081	V$EVI1_04	0.903057	(-)	NGATANGANWAGATA	AATCTAAATATTTCC
	M00136	V$OCT1_02	0.79372	(-)	NNGAATATKCANNNN	AATCTAAATATTTCC
	M00148	V$SRY_01	0.941473	(+)	AAACWAM	AATCTAA
	M00267	V$XFD1_01	0.886532	(+)	YAWGTAAAYAWWRY	AATCTAAATATTTC
	M00006	V$MEF2_01	0.743868	(+)	CTCTAAAAATAACYCY	ATCTAAATATTTCCCT
	M00129	V$HFH1_01	0.834282	(-)	NAWTGTTTATWT	ATCTAAATATTT
	M00206	V$HNF1_C	0.803797	(+)	NGTTAATKAWTNACCAM	ATCTAAATATTTCCCTA
AC, transcription factor matrix code (from TRANSFAC R.3.4). ID, transcription factor label, with V meaning “vertebrate.” SCORE, similarity (0.0–1.0) between a registered sequence for the transcription factor binding sites and the input sequence. STR., strandness. + and - means forward and reverse strands that the transcription factor binds, respectively. CONSENSUS SEQUENCE, consensus sequence (fi…
