# Supplementary material for: Refining the Camelus dromedarius Myostatin Gene Polymorphism through Worldwide Whole-Genome Sequencing
Source: Animals (Basel). 2022 Aug 14;12(16):2068. doi: 10.3390/ani12162068 (PMC9404819; doi:10.3390/ani12162068)
Supplement: Supplementary file 1 [file animals-12-02068-s001.zip › Table S8.xlsx]

## Sheet: Table S8
		ALLELE 1			ALLELE 2
INTRONIC VARIANTS		Motif¹	Value²		Motif ¹	Value²
5var58464775		-	-		CACAGAA	66.25
5var58464462		-	-		TACTAAT	75.65
5var58464435		-	-		CTTTCAA	65.94
		-	-		TTCAAAG	65.23
5var58462540		-	-		GTCACAT	75.78
5var58462060		ACCCAAT	70.76		CCCATAC	72.85
EXONIC VARIANTS		Motif¹	Value²		Motif ¹	Value²
5var58465820		CCTCCAC	66.89		TCCTCCG	65.88
5var58463788		-	-		CCCGTAC	72.85
5var58461341		ATCGCAC	77.06		-	-
¹Sequence motif harboring the predicted branch point signals. ²The signals values range from 65 (weak) to 100 (very strong).
