# Supplementary material for: Refining the Camelus dromedarius Myostatin Gene Polymorphism through Worldwide Whole-Genome Sequencing
Source: Animals (Basel). 2022 Aug 14;12(16):2068. doi: 10.3390/ani12162068 (PMC9404819; doi:10.3390/ani12162068)
Supplement: Supplementary file 1 [file animals-12-02068-s001.zip › Table S9.xlsx]

## Sheet: Table S9
		ALLELE 1				ALLELE 2
INTRONIC VARIANTS		Name¹	Motif²	CV³		Name¹	Motif²	CV³
5var58465356		ESE_SRp55 (ESE Site)	TTCGTA	79.22		-	-	-
5var58465061		ESE_ASF (ESE Site)	CTAACGA	80.4		ESE_SC35 (ESE Site)	AGCTAATG	76.72
		ESE_ASFB (ESE Site)	CTAACGA	80.77		EIE (ESE Site)	CTAATG	-
		-	-	-		EIE (ESE Site)	TAATGA	-
5var58464953		-	-	-		ESE_SC35 (ESE Site)	GTCTGCAG	82.43
		-	-	-		PESE (ESE Site)	TCTGCAGA	27.59
		-	-	-		ESE_ASFB (ESE Site)	CTGCAGA	73.54
		-	-	-		PESE (ESE Site)	CTGCAGAT	27.6
		-	-	-		ESE_SRp55 (ESE Site)	TGCAGA	84.85
		-	-	-		EIE (ESE Site)	TGCAGA	-
		-	-	-		ESE_9G8 (ESE Site)	GCAGAT	69.53
		-	-	-		ESE_SC35 (ESE Site)	GATTTCCA	81.08
5var58464911		-	-	-		EIE (ESE Site)	AATATG	-
		-	-	-		ESE_9G8 (ESE Site)	TATGAT	60.74
		-	-	-		EIE (ESE Site)	TATGAT	-
5var58464910		-	-	-		EIE (ESE Site)	ATATGA	-
		-	-	-		ESE_9G8 (ESE Site)	TATGAT	60.74
		-	-	-		EIE (ESE Site)	TATGAT	-
5var58464775		RESCUE ESE (ESE Site)	AACAGA	-		ESE_SRp40 (ESE Site)	ACACAGA	79.37
		EIE (ESE Site)	AACAGA	-		ESE_SRp55 (ESE Site)	CACAGA	75.63
		PESE (ESE Site)	AACAGAGA	26.55		ESE_SRp40 (ESE Site)	ACAGAAG	79.9
		EIE (ESE Site)	ACAGAG	-		PESE (ESE Site)	ACAGAAGG	50.55
		EIE (ESE Site)	CAGAGA	-		ESE_ASF (ESE Site)	CAGAAGG	80
		ESE_9G8 (ESE Site)	GAGAAG	59.33		ESE_ASFB (ESE Site)	CAGAAGG	76.69
		-	-	-		PESE (ESE Site)	CAGAAGGC	54.43
5var58464462		-	-	-		EIE (ESE Site)	GTACTA	-
5var58464435		EIE (ESE Site)	TTAAAA	-		ESE_SRp40 (ESE Site)	TCAAAGG	90.5
		ESE_SRp40 (ESE Site)	TTAAAAG	85.23		ESE_ASFB (ESE Site)	CAAAGGC	71.54
		ESE_Tra2 (ESE Site)	AAAAG	83.54		-	-	-
		EIE (ESE Site)	AAAAGG	-		-	-	-
5var58464142		PESE (ESE Site)	AAGGAAGT	38.75		EIE (ESE Site)	GGAAGC	-
		-	-	-		EIE (ESE Site)	GAAGCA	-
		-	-	-		RESCUE ESE (ESE Site)	AAGCAG	-
		-	-	-		EIE (ESE Site)	AAGCAG	-
		-	-	-		ESE_ASF (ESE Site)	AGCAGGT	77.55
		-	-	-		ESE_ASFB (ESE Site)	AGCAGGT	72.38
5var58463028		EIE (ESE Site)	GCCTTA	-		ESE_SC35 (ESE Site)	GGCTTATA	82.93
		EIE (ESE Site)	CCTTAT	-		-	-	-
5var58462673		EIE (ESE Site)	AATTTA	-		-	-	-
		EIE (ESE Site)	ATTTAT	-		-	-	-
5var58462663		-	-	-		EIE (ESE Site)	AATGTG	-
		-	-	-		EIE (ESE Site)	ATGTGA	-
5var58462540		-	-	-		PESE (ESE Site)	GTCACATC	27.55
		-	-	-		ESE_SRp40 (ESE Site)	TCACATC	82.72
		-	-	-		ESE_SRp55 (ESE Site)	CACATC	83.18
		-	-	-		EIE (ESE Site)	CATCTA	-
5var58462253		PESE (ESE Site)	TTCCTCAG	41.52		ESE_SRp40 (ESE Site)	TCTCAGA	79.37
5var58462060		EIE (ESE Site)	ACCCAA	-		ESE_SC35 (ESE Site)	AACCCATA	76.04
		ESE_Tra2 (ESE Site)	AATAT	85.76		-	-	-
5var58461531		ESE_ASF (ESE Site)	TTCAGGA	73.12		ESE_SRp55 (ESE Site)	AGCATC	80.37
		RESCUE ESE (ESE Site)	TCAGGA	-		EIE (ESE Site)	CATCTA	-
		ESE_9G8 (ESE Site)	CAGGAT	62.55		-	-	-
EXONIC VARIANTS		Name¹	Motif²	CV³		Name¹	Motif²	CV³
5var58465820		ESE_SRp40 (ESE Site)	CCACTCC	89.31		ESE_ASFB (ESE Site)	CTCCGCT	75.08
		-	-	-		ESE_ASFB (ESE Site)	CGCTCCG	71.08
5var58463788		ESE_SRp55 (ESE Site)	CCCGTC	76.27		ESE_SRp55 (ESE Site)	TACAGA	80.94
		PESE (ESE Site)	GTCCAGAC	29.21		RESCUE ESE (ESE Site)	TACAGA	-
		-	-	-		EIE (ESE Site)	TACAGA	-
5var58461341		EIE (ESE Site)	TTATCG	-		PESE (ESE Site)	TTGCACCT	27.37
		ESE_ASF (ESE Site)	CGCACCT	80.75		ESE_SRp55 (ESE Site)	TGCACC	75.76
		ESE_ASFB (ESE Site)	CGCACCT	85.38		-	-	-
5var58461338		ESE_SC35 (ESE Site)	TGCTCCTA	82.8		PESE (ESE Site)	TTGCACCT	27.37
		-	-	-		ESE_SRp55 (ESE Site)	TGCACC	75.76
		-	-	-		EIE (ESE Site)	GCACCT	-
5var58461332		EIE (ESE Site)	CTAAAA	-		ESE_9G8 (ESE Site)	TAAGAG	62.96
		ESE_SRp40 (ESE Site)	CTAAAAG	83.08		-	-	-
		ESE_9G8 (ESE Site)	AAAGAT	64.97		-	-	-
		ESE_Tra2 (ESE Site)	AAGAT	87.22		-	-	-
		EIE (ESE Site)	AAGATA	-		-	-	-
5var58461263		-	-	-		EIE (ESE Site)	ACTCAC	-
		-	-	-		ESE_SRp40 (ESE Site)	ACTCACC	80.38
		-	-	-		EIE (ESE Site)	CTCACC	-
		-	-	-		ESE_ASF (ESE Site)	CTCACCT	76.85
		-	-	-		ESE_ASFB (ESE Site)	CTCACCT	79.85
		-	-	-		EIE (ESE Site)	TCACCT	-
¹Type of ESEs identified. ²Sequence motif harboring the predicted ESEs signals. ³CV: consensus values.
